# Supplementary material for: Mechanisms for mutual support in motor interactions
Source: Sci Rep. 2021 Feb 4;11:3060. doi: 10.1038/s41598-021-82138-y (PMC7862452; doi:10.1038/s41598-021-82138-y)
Supplement: Supplementary file 2 — Supplementary Information 2. [file 41598_2021_82138_MOESM2_ESM.xlsx]

## Sheet: MainExp_Analysis1_ACC
Participant	Task	Association	Congruency	ACC
1	1	1	1	0
1	1	1	1	0
1	1	1	1	0
1	1	1	1	0
1	1	1	1	1
1	1	1	1	1
1	1	1	1	1
1	1	1	1	1
1	1	1	1	1
1	1	1	1	1
1	1	1	1	1
1	1	1	1	1
1	1	1	1	1
1	1	1	1	1
1	1	1	1	1
1	1	1	1	1
1	1	1	1	1
1	1	1	1	1
1	1	1	1	1
1	1	1	1	1
1	1	1	1	1
1	1	1	1	1
1	1	1	1	1
1	1	1	1	1
1	1	1	1	1
1	1	1	1	1
1	1	1	1	1
1	1	1	1	1
1	1	1	1	1
1	1	1	1	1
1	1	1	1	1
1	1	1	1	1
1	1	1	1	1
1	1	1	1	1
1	1	1	1	1
1	1	1	1	1
1	1	1	1	0
1	1	1	1	1
1	1	1	1	1
1	1	1	1	1
1	1	1	1	1
1	1	1	1	1
1	1	1	1	1
1	1	1	1	1
1	1	1	1	1
1	1	1	1	1
1	1	1	1	1
1	1	1	1	1
1	1	1	1	1
1	1	1	1	1
1	1	1	1	1
1	1	1	1	1
1	1	1	1	1
1	1	1	1	1
1	1	1	1	1
1	1	1	1	1
1	1	1	1	1
1	1	1	1	1
1	1	1	1	1
1	1	1	1	1
1	1	1	1	1
1	1	1	1	1
1	1	1	1	1
1	1	1	1	1
1	1	1	1	1
1	1	1	1	1
1	1	1	1	1
1	1	1	1	1
1	1	1	1	1
1	1	1	1	1
1	1	1	1	1
1	1	1	1	1
1	1	1	2	0
1	1	1	2	0
1	1	1	2	0
1	1	1	2	0
1	1	1	2	0
1	1	1	2	0
1	1	1	2	1
1	1	1	2	1
1	1	1	2	1
1	1	1	2	1
1	1	1	2	1
1	1	1	2	1
1	1	1	2	1
1	1	1	2	1
1	1	1	2	1
1	1	1	2	1
1	1	1	2	1
1	1	1	2	1
1	1	1	2	1
1	1	1	2	1
1	1	1	2	1
1	1	1	2	1
1	1	1	2	1
1	1	1	2	1
1	1	1	2	1
1	1	1	2	1
1	1	1	2	1
1	1	1	2	1
1	1	1	2	1
1	1	1	2	1
1	1	1	2	1
1	1	1	2	1
1	1	1	2	1
1	1	1	2	1
1	1	1	2	1
1	1	1	2	1
1	1	1	2	0
1	1	1	2	0
1	1	1	2	1
1	1	1	2	1
1	1	1	2	1
1	1	1	2	1
1	1	1	2	1
1	1	1	2	1
1	1	1	2	1
1	1	1	2	1
1	1	1	2	1
1	1	1	2	1
1	1	1	2	1
1	1	1	2	1
1	1	1	2	1
1	1	1	2	1
1	1	1	2	1
1	1	1	2	1
1	1	1	2	1
1	1	1	2	1
1	1	1	2	1
1	1	1	2	1
1	1	1	2	1
1	1	1	2	1
1	1	1	2	1
1	1	1	2	1
1	1	1	2	1
1	1	1	2	1
1	1	1	2	1
1	1	1	2	1
1	1	1	2	1
1	1	1	2	1
1	1	1	2	1
1	1	1	2	1
1	1	1	2	1
1	1	1	2	1
1	1	2	1	0
1	1	2	1	0
1	1	2	1	0
1	1	2	1	0
1	1	2	1	0
1	1	2	1	1
1	1	2	1	1
1	1	2	1	1
1	1	2	1	1
1	1	2	1	1
1	1	2	1	1
1	1	2	1	1
1	1	2	1	1
1	1	2	1	1
1	1	2	1	1
1	1	2	1	1
1	1	2	1	1
1	1	2	1	1
1	1	2	1	1
1	1	2	1	1
1	1	2	1	1
1	1	2	1	1
1	1	2	1	1
1	1	2	1	1
1	1	2	1	1
1	1	2	1	1
1	1	2	1	1
1	1	2	1	1
1	1	2	1	1
1	1	2	1	1
1	1	2	1	1
1	1	2	1	1
1	1	2	1	1
1	1	2	1	1
1	1	2	1	1
1	1	2	1	1
1	1	2	1	0
1	1	2	1	0
1	1	2	1	0
1	1	2	1	1
1	1	2	1	1
1	1	2	1	1
1	1	2	1	1
1	1	2	1	1
1	1	2	1	1
1	1	2	1	1
1	1	2	1	1
1	1	2	1	1
1	1	2	1	1
1	1	2	1	1
1	1	2	1	1
1	1	2	1	1
1	1	2	1	1
1	1	2	1	1
1	1	2	1	1
1	1	2	1	1
1	1	2	1	1
1	1	2	1	1
1	1	2	1	1
1	1	2	1	1
1	1	2	1	1
1	1	2	1	1
1	1	2	1	1
1	1	2	1	1
1	1	2	1	1
1	1	2	1	1
1	1	2	1	1
1	1	2	1	1
1	1	2	1	1
1	1	2	1	1
1	1	2	1	1
1	1	2	1	1
1	1	2	2	0
1	1	2	2	0
1	1	2	2	0
1	1	2	2	0
1	1	2	2	0
1	1	2	2	1
1	1	2	2	1
1	1	2	2	1
1	1	2	2	1
1	1	2	2	1
1	1	2	2	1
1	1	2	2	1
1	1	2	2	1
1	1	2	2	1
1	1	2	2	1
1	1	2	2	1
1	1	2	2	1
1	1	2	2	1
1	1	2	2	1
1	1	2	2	1
1	1	2	2	1
1	1	2	2	1
1	1	2	2	1
1	1	2	2	1
1	1	2	2	1
1	1	2	2	1
1	1	2	2	1
1	1	2	2	1
1	1	2	2	1
1	1	2	2	1
1	1	2	2	1
1	1	2	2	1
1	1	2	2	1
1	1	2	2	1
1	1	2	2	1
1	1	2	2	1
1	1	2	2	0
1	1	2	2	1
1	1	2	2	1
1	1	2	2	1
1	1	2	2	1
1	1	2	2	1
1	1	2	2	1
1	1	2	2	1
1	1	2	2	1
1	1	2	2	1
1	1	2	2	1
1	1	2	2	1
1	1	2	2	1
1	1	2	2	1
1	1	2	2	1
1	1	2	2	1
1	1	2	2	1
1	1	2	2	1
1	1	2	2	1
1	1	2	2	1
1	1	2	2	1
1	1	2	2	1
1	1	2	2	1
1	1	2	2	1
1	1	2	2	1
1	1	2	2	1
1	1	2	2	1
1	1	2	2	1
1	1	2	2	1
1	1	2	2	1
1	1	2	2	1
1	1	2	2	1
1	1	2	2	1
1	1	2	2	1
1	1	2	2	1
1	1	2	2	1
1	2	1	1	0
1	2	1	1	0
1	2	1	1	1
1	2	1	1	1
1	2	1	1	1
1	2	1	1	1
1	2	1	1	1
1	2	1	1	1
1	2	1	1	1
1	2	1	1	1
1	2	1	1	1
1	2	1	1	1
1	2	1	1	1
1	2	1	1	1
1	2	1	1	1
1	2	1	1	1
1	2	1	1	1
1	2	1	1	1
1	2	1	1	1
1	2	1	1	1
1	2	1	1	1
1	2	1	1	1
1	2	1	1	1
1	2	1	1	1
1	2	1	1	1
1	2	1	1	1
1	2	1	1	1
1	2	1	1	1
1	2	1	1	1
1	2	1	1	1
1	2	1	1	1
1	2	1	1	1
1	2	1	1	1
1	2	1	1	1
1	2	1	1	1
1	2	1	1	1
1	2	1	1	1
1	2	1	1	1
1	2	1	1	1
1	2	1	1	1
1	2	1	1	1
1	2	1	1	1
1	2	1	1	1
1	2	1	1	1
1	2	1	1	1
1	2	1	1	1
1	2	1	1	1
1	2	1	1	1
1	2	1	1	1
1	2	1	1	1
1	2	1	1	1
1	2	1	1	1
1	2	1	1	1
1	2	1	1	1
1	2	1	1	1
1	2	1	1	1
1	2	1	1	1
1	2	1	1	1
1	2	1	1	1
1	2	1	1	1
1	2	1	1	1
1	2	1	1	1
1	2	1	1	1
1	2	1	1	1
1	2	1	1	1
1	2	1	1	1
1	2	1	1	1
1	2	1	1	1
1	2	1	1	1
1	2	1	1	1
1	2	1	1	1
1	2	1	1	1
1	2	1	2	0
1	2	1	2	0
1	2	1	2	0
1	2	1	2	1
1	2	1	2	1
1	2	1	2	1
1	2	1	2	1
1	2	1	2	1
1	2	1	2	1
1	2	1	2	1
1	2	1	2	1
1	2	1	2	1
1	2	1	2	1
1	2	1	2	1
1	2	1	2	1
1	2	1	2	1
1	2	1	2	1
1	2	1	2	1
1	2	1	2	1
1	2	1	2	1
1	2	1	2	1
1	2	1	2	1
1	2	1	2	1
1	2	1	2	1
1	2	1	2	1
1	2	1	2	1
1	2	1	2	1
1	2	1	2	1
1	2	1	2	1
1	2	1	2	1
1	2	1	2	1
1	2	1	2	1
1	2	1	2	1
1	2	1	2	1
1	2	1	2	1
1	2	1	2	1
1	2	1	2	1
1	2	1	2	1
1	2	1	2	1
1	2	1	2	1
1	2	1	2	1
1	2	1	2	1
1	2	1	2	1
1	2	1	2	1
1	2	1	2	1
1	2	1	2	1
1	2	1	2	1
1	2	1	2	1
1	2	1	2	1
1	2	1	2	1
1	2	1	2	1
1	2	1	2	1
1	2	1	2	1
1	2	1	2	1
1	2	1	2	1
1	2	1	2	1
1	2	1	2	1
1	2	1	2	1
1	2	1	2	1
1	2	1	2	1
1	2	1	2	1
1	2	1	2	1
1	2	1	2	1
1	2	1	2	1
1	2	1	2	1
1	2	1	2	1
1	2	1	2	1
1	2	1	2	1
1	2	1	2	1
1	2	1	2	1
1	2	1	2	1
1	2	1	2	1
1	2	2	1	0
1	2	2	1	1
1	2	2	1	1
1	2	2	1	1
1	2	2	1	1
1	2	2	1	1
1	2	2	1	1
1	2	2	1	1
1	2	2	1	1
1	2	2	1	1
1	2	2	1	1
1	2	2	1	1
1	2	2	1	1
1	2	2	1	1
1	2	2	1	1
1	2	2	1	1
1	2	2	1	1
1	2	2	1	1
1	2	2	1	1
1	2	2	1	1
1	2	2	1	1
1	2	2	1	1
1	2	2	1	1
1	2	2	1	1
1	2	2	1	1
1	2	2	1	1
1	2	2	1	1
1	2	2	1	1
1	2	2	1	1
1	2	2	1	1
1	2	2	1	1
1	2	2	1	1
1	2	2	1	1
1	2	2	1	1
1	2	2	1	1
1	2	2	1	1
1	2	2	1	0
1	2	2	1	1
1	2	2	1	1
1	2	2	1	1
1	2	2	1	1
1	2	2	1	1
1	2	2	1	1
1	2	2	1	1
1	2	2	1	1
1	2	2	1	1
1	2	2	1	1
1	2	2	1	1
1	2	2	1	1
1	2	2	1	1
1	2	2	1	1
1	2	2	1	1
1	2	2	1	1
1	2	2	1	1
1	2	2	1	1
1	2	2	1	1
1	2	2	1	1
1	2	2	1	1
1	2	2	1	1
1	2	2	1	1
1	2	2	1	1
1	2	2	1	1
1	2	2	1	1
1	2	2	1	1
1	2	2	1	1
1	2	2	1	1
1	2	2	1	1
1	2	2	1	1
1	2	2	1	1
1	2	2	1	1
1	2	2	1	1
1	2	2	1	1
1	2	2	2	0
1	2	2	2	0
1	2	2	2	1
1	2	2	2	1
1	2	2	2	1
1	2	2	2	1
1	2	2	2	1
1	2	2	2	1
1	2	2	2	1
1	2	2	2	1
1	2	2	2	1
1	2	2	2	1
1	2	2	2	1
1	2	2	2	1
1	2	2	2	1
1	2	2	2	1
1	2	2	2	1
1	2	2	2	1
1	2	2	2	1
1	2	2	2	1
1	2	2	2	1
1	2	2	2	1
1	2	2	2	1
1	2	2	2	1
1	2	2	2	1
1	2	2	2	1
1	2	2	2	1
1	2	2	2	1
1	2	2	2	1
1	2	2	2	1
1	2	2	2	1
1	2	2	2	1
1	2	2	2	1
1	2	2	2	1
1	2	2	2	1
1	2	2	2	1
1	2	2	2	0
1	2	2	2	1
1	2	2	2	1
1	2	2	2	1
1	2	2	2	1
1	2	2	2	1
1	2	2	2	1
1	2	2	2	1
1	2	2	2	1
1	2	2	2	1
1	2	2	2	1
1	2	2	2	1
1	2	2	2	1
1	2	2	2	1
1	2	2	2	1
1	2	2	2	1
1	2	2	2	1
1	2	2	2	1
1	2	2	2	1
1	2	2	2	1
1	2	2	2	1
1	2	2	2	1
1	2	2	2	1
1	2	2	2	1
1	2	2	2	1
1	2	2	2	1
1	2	2	2	1
1	2	2	2	1
1	2	2	2	1
1	2	2	2	1
1	2	2	2	1
1	2	2	2	1
1	2	2	2	1
1	2	2	2	1
1	2	2	2	1
1	2	2	2	1
3	1	1	1	1
3	1	1	1	1
3	1	1	1	1
3	1	1	1	1
3	1	1	1	1
3	1	1	1	1
3	1	1	1	1
3	1	1	1	1
3	1	1	1	1
3	1	1	1	1
3	1	1	1	1
3	1	1	1	1
3	1	1	1	1
3	1	1	1	1
3	1	1	1	1
3	1	1	1	1
3	1	1	1	1
3	1	1	1	1
3	1	1	1	1
3	1	1	1	1
3	1	1	1	1
3	1	1	1	1
3	1	1	1	1
3	1	1	1	1
3	1	1	1	1
3	1	1	1	1
3	1	1	1	1
3	1	1	1	1
3	1	1	1	1
3	1	1	1	1
3	1	1	1	1
3	1	1	1	1
3	1	1	1	1
3	1	1	1	1
3	1	1	1	1
3	1	1	1	1
3	1	1	1	1
3	1	1	1	1
3	1	1	1	1
3	1	1	1	1
3	1	1	1	1
3	1	1	1	1
3	1	1	1	1
3	1	1	1	1
3	1	1	1	1
3	1	1	1	1
3	1	1	1	1
3	1	1	1	1
3	1	1	1	1
3	1	1	1	1
3	1	1	1	1
3	1	1	1	1
3	1	1	1	1
3	1	1	1	1
3	1	1	1	1
3	1	1	1	1
3	1	1	1	1
3	1	1	1	1
3	1	1	1	1
3	1	1	1	1
3	1	1	1	1
3	1	1	1	1
3	1	1	1	1
3	1	1	1	1
3	1	1	1	1
3	1	1	1	1
3	1	1	1	1
3	1	1	1	1
3	1	1	1	1
3	1	1	1	1
3	1	1	1	1
3	1	1	1	1
3	1	1	2	1
3	1	1	2	1
3	1	1	2	1
3	1	1	2	1
3	1	1	2	1
3	1	1	2	1
3	1	1	2	1
3	1	1	2	1
3	1	1	2	1
3	1	1	2	1
3	1	1	2	1
3	1	1	2	1
3	1	1	2	1
3	1	1	2	1
3	1	1	2	1
3	1	1	2	1
3	1	1	2	1
3	1	1	2	1
3	1	1	2	1
3	1	1	2	1
3	1	1	2	1
3	1	1	2	1
3	1	1	2	1
3	1	1	2	1
3	1	1	2	1
3	1	1	2	1
3	1	1	2	1
3	1	1	2	1
3	1	1	2	1
3	1	1	2	1
3	1	1	2	1
3	1	1	2	1
3	1	1	2	1
3	1	1	2	1
3	1	1	2	1
3	1	1	2	1
3	1	1	2	1
3	1	1	2	1
3	1	1	2	1
3	1	1	2	1
3	1	1	2	1
3	1	1	2	1
3	1	1	2	1
3	1	1	2	1
3	1	1	2	1
3	1	1	2	1
3	1	1	2	1
3	1	1	2	1
3	1	1	2	1
3	1	1	2	1
3	1	1	2	1
3	1	1	2	1
3	1	1	2	1
3	1	1	2	1
3	1	1	2	1
3	1	1	2	1
3	1	1	2	1
3	1	1	2	1
3	1	1	2	1
3	1	1	2	1
3	1	1	2	1
3	1	1	2	1
3	1	1	2	1
3	1	1	2	1
3	1	1	2	1
3	1	1	2	1
3	1	1	2	1
3	1	1	2	1
3	1	1	2	1
3	1	1	2	1
3	1	1	2	1
3	1	1	2	1
3	1	2	1	0
3	1	2	1	1
3	1	2	1	1
3	1	2	1	1
3	1	2	1	1
3	1	2	1	1
3	1	2	1	1
3	1	2	1	1
3	1	2	1	1
3	1	2	1	1
3	1	2	1	1
3	1	2	1	1
3	1	2	1	1
3	1	2	1	1
3	1	2	1	1
3	1	2	1	1
3	1	2	1	1
3	1	2	1	1
3	1	2	1	1
3	1	2	1	1
3	1	2	1	1
3	1	2	1	1
3	1	2	1	1
3	1	2	1	1
3	1	2	1	1
3	1	2	1	1
3	1	2	1	1
3	1	2	1	1
3	1	2	1	1
3	1	2	1	1
3	1	2	1	1
3	1	2	1	1
3	1	2	1	1
3	1	2	1	1
3	1	2	1	1
3	1	2	1	1
3	1	2	1	0
3	1	2	1	1
3	1	2	1	1
3	1	2	1	1
3	1	2	1	1
3	1	2	1	1
3	1	2	1	1
3	1	2	1	1
3	1	2	1	1
3	1	2	1	1
3	1	2	1	1
3	1	2	1	1
3	1	2	1	1
3	1	2	1	1
3	1	2	1	1
3	1	2	1	1
3	1	2	1	1
3	1	2	1	1
3	1	2	1	1
3	1	2	1	1
3	1	2	1	1
3	1	2	1	1
3	1	2	1	1
3	1	2	1	1
3	1	2	1	1
3	1	2	1	1
3	1	2	1	1
3	1	2	1	1
3	1	2	1	1
3	1	2	1	1
3	1	2	1	1
3	1	2	1	1
3	1	2	1	1
3	1	2	1	1
3	1	2	1	1
3	1	2	1	1
3	1	2	2	0
3	1	2	2	0
3	1	2	2	0
3	1	2	2	0
3	1	2	2	0
3	1	2	2	0
3	1	2	2	0
3	1	2	2	0
3	1	2	2	0
3	1	2	2	1
3	1	2	2	1
3	1	2	2	1
3	1	2	2	1
3	1	2	2	1
3	1	2	2	1
3	1	2	2	1
3	1	2	2	1
3	1	2	2	1
3	1	2	2	1
3	1	2	2	1
3	1	2	2	1
3	1	2	2	1
3	1	2	2	1
3	1	2	2	1
3	1	2	2	1
3	1	2	2	1
3	1	2	2	1
3	1	2	2	1
3	1	2	2	1
3	1	2	2	1
3	1	2	2	1
3	1	2	2	1
3	1	2	2	1
3	1	2	2	1
3	1	2	2	1
3	1	2	2	1
3	1	2	2	0
3	1	2	2	0
3	1	2	2	1
3	1	2	2	1
3	1	2	2	1
3	1	2	2	1
3	1	2	2	1
3	1	2	2	1
3	1	2	2	1
3	1	2	2	1
3	1	2	2	1
3	1	2	2	1
3	1	2	2	1
3	1	2	2	1
3	1	2	2	1
3	1	2	2	1
3	1	2	2	1
3	1	2	2	1
3	1	2	2	1
3	1	2	2	1
3	1	2	2	1
3	1	2	2	1
3	1	2	2	1
3	1	2	2	1
3	1	2	2	1
3	1	2	2	1
3	1	2	2	1
3	1	2	2	1
3	1	2	2	1
3	1	2	2	1
3	1	2	2	1
3	1	2	2	1
3	1	2	2	1
3	1	2	2	1
3	1	2	2	1
3	1	2	2	1
3	2	1	1	0
3	2	1	1	1
3	2	1	1	1
3	2	1	1	1
3	2	1	1	1
3	2	1	1	1
3	2	1	1	1
3	2	1	1	1
3	2	1	1	1
3	2	1	1	1
3	2	1	1	1
3	2	1	1	1
3	2	1	1	1
3	2	1	1	1
3	2	1	1	1
3	2	1	1	1
3	2	1	1	1
3	2	1	1	1
3	2	1	1	1
3	2	1	1	1
3	2	1	1	1
3	2	1	1	1
3	2	1	1	1
3	2	1	1	1
3	2	1	1	1
3	2	1	1	1
3	2	1	1	1
3	2	1	1	1
3	2	1	1	1
3	2	1	1	1
3	2	1	1	1
3	2	1	1	1
3	2	1	1	1
3	2	1	1	1
3	2	1	1	1
3	2	1	1	1
3	2	1	1	1
3	2	1	1	1
3	2	1	1	1
3	2	1	1	1
3	2	1	1	1
3	2	1	1	1
3	2	1	1	1
3	2	1	1	1
3	2	1	1	1
3	2	1	1	1
3	2	1	1	1
3	2	1	1	1
3	2	1	1	1
3	2	1	1	1
3	2	1	1	1
3	2	1	1	1
3	2	1	1	1
3	2	1	1	1
3	2	1	1	1
3	2	1	1	1
3	2	1	1	1
3	2	1	1	1
3	2	1	1	1
3	2	1	1	1
3	2	1	1	1
3	2	1	1	1
3	2	1	1	1
3	2	1	1	1
3	2	1	1	1
3	2	1	1	1
3	2	1	1	1
3	2	1	1	1
3	2	1	1	1
3	2	1	1	1
3	2	1	1	1
3	2	1	1	1
3	2	1	2	0
3	2	1	2	0
3	2	1	2	0
3	2	1	2	0
3	2	1	2	0
3	2	1	2	1
3	2	1	2	1
3	2	1	2	1
3	2	1	2	1
3	2	1	2	1
3	2	1	2	1
3	2	1	2	1
3	2	1	2	1
3	2	1	2	1
3	2	1	2	1
3	2	1	2	1
3	2	1	2	1
3	2	1	2	1
3	2	1	2	1
3	2	1	2	1
3	2	1	2	1
3	2	1	2	1
3	2	1	2	1
3	2	1	2	1
3	2	1	2	1
3	2	1	2	1
3	2	1	2	1
3	2	1	2	1
3	2	1	2	1
3	2	1	2	1
3	2	1	2	1
3	2	1	2	1
3	2	1	2	1
3	2	1	2	1
3	2	1	2	1
3	2	1	2	1
3	2	1	2	1
3	2	1	2	1
3	2	1	2	1
3	2	1	2	1
3	2	1	2	1
3	2	1	2	1
3	2	1	2	1
3	2	1	2	1
3	2	1	2	1
3	2	1	2	1
3	2	1	2	1
3	2	1	2	1
3	2	1	2	1
3	2	1	2	1
3	2	1	2	1
3	2	1	2	1
3	2	1	2	1
3	2	1	2	1
3	2	1	2	1
3	2	1	2	1
3	2	1	2	1
3	2	1	2	1
3	2	1	2	1
3	2	1	2	1
3	2	1	2	1
3	2	1	2	1
3	2	1	2	1
3	2	1	2	1
3	2	1	2	1
3	2	1	2	1
3	2	1	2	1
3	2	1	2	1
3	2	1	2	1
3	2	1	2	1
3	2	1	2	1
3	2	1	2	1
3	2	2	1	1
3	2	2	1	1
3	2	2	1	1
3	2	2	1	1
3	2	2	1	1
3	2	2	1	1
3	2	2	1	1
3	2	2	1	1
3	2	2	1	1
3	2	2	1	1
3	2	2	1	1
3	2	2	1	1
3	2	2	1	1
3	2	2	1	1
3	2	2	1	1
3	2	2	1	1
3	2	2	1	1
3	2	2	1	1
3	2	2	1	1
3	2	2	1	1
3	2	2	1	1
3	2	2	1	1
3	2	2	1	1
3	2	2	1	1
3	2	2	1	1
3	2	2	1	1
3	2	2	1	1
3	2	2	1	1
3	2	2	1	1
3	2	2	1	1
3	2	2	1	1
3	2	2	1	1
3	2	2	1	1
3	2	2	1	1
3	2	2	1	1
3	2	2	1	1
3	2	2	1	1
3	2	2	1	1
3	2	2	1	1
3	2	2	1	1
3	2	2	1	1
3	2	2	1	1
3	2	2	1	1
3	2	2	1	1
3	2	2	1	1
3	2	2	1	1
3	2	2	1	1
3	2	2	1	1
3	2	2	1	1
3	2	2	1	1
3	2	2	1	1
3	2	2	1	1
3	2	2	1	1
3	2	2	1	1
3	2	2	1	1
3	2	2	1	1
3	2	2	1	1
3	2	2	1	1
3	2	2	1	1
3	2	2	1	1
3	2	2	1	1
3	2	2	1	1
3	2	2	1	1
3	2	2	1	1
3	2	2	1	1
3	2	2	1	1
3	2	2	1	1
3	2	2	1	1
3	2	2	1	1
3	2	2	1	1
3	2	2	1	1
3	2	2	1	1
3	2	2	2	0
3	2	2	2	1
3	2	2	2	1
3	2	2	2	1
3	2	2	2	1
3	2	2	2	1
3	2	2	2	1
3	2	2	2	1
3	2	2	2	1
3	2	2	2	1
3	2	2	2	1
3	2	2	2	1
3	2	2	2	1
3	2	2	2	1
3	2	2	2	1
3	2	2	2	1
3	2	2	2	1
3	2	2	2	1
3	2	2	2	1
3	2	2	2	1
3	2	2	2	1
3	2	2	2	1
3	2	2	2	1
3	2	2	2	1
3	2	2	2	1
3	2	2	2	1
3	2	2	2	1
3	2	2	2	1
3	2	2	2	1
3	2	2	2	1
3	2	2	2	1
3	2	2	2	1
3	2	2	2	1
3	2	2	2	1
3	2	2	2	1
3	2	2	2	1
3	2	2	2	1
3	2	2	2	1
3	2	2	2	1
3	2	2	2	1
3	2	2	2	1
3	2	2	2	1
3	2	2	2	1
3	2	2	2	1
3	2	2	2	1
3	2	2	2	1
3	2	2	2	1
3	2	2	2	1
3	2	2	2	1
3	2	2	2	1
3	2	2	2	1
3	2	2	2	1
3	2	2	2	1
3	2	2	2	1
3	2	2	2	1
3	2	2	2	1
3	2	2	2	1
3	2	2	2	1
3	2	2	2	1
3	2	2	2	1
3	2	2	2	1
3	2	2	2	1
3	2	2	2	1
3	2	2	2	1
3	2	2	2	1
3	2	2	2	1
3	2	2	2	1
3	2	2	2	1
3	2	2	2	1
3	2	2	2	1
3	2	2	2	1
3	2	2	2	1
4	1	1	1	1
4	1	1	1	1
4	1	1	1	1
4	1	1	1	1
4	1	1	1	1
4	1	1	1	1
4	1	1	1	1
4	1	1	1	1
4	1	1	1	1
4	1	1	1	1
4	1	1	1	1
4	1	1	1	1
4	1	1	1	1
4	1	1	1	1
4	1	1	1	1
4	1	1	1	1
4	1	1	1	1
4	1	1	1	1
4	1	1	1	1
4	1	1	1	1
4	1	1	1	1
4	1	1	1	1
4	1	1	1	1
4	1	1	1	1
4	1	1	1	1
4	1	1	1	1
4	1	1	1	1
4	1	1	1	1
4	1	1	1	1
4	1	1	1	1
4	1	1	1	1
4	1	1	1	1
4	1	1	1	1
4	1	1	1	1
4	1	1	1	1
4	1	1	1	1
4	1	1	1	1
4	1	1	1	1
4	1	1	1	1
4	1	1	1	1
4	1	1	1	1
4	1	1	1	1
4	1	1	1	1
4	1	1	1	1
4	1	1	1	1
4	1	1	1	1
4	1	1	1	1
4	1	1	1	1
4	1	1	1	1
4	1	1	1	1
4	1	1	1	1
4	1	1	1	1
4	1	1	1	1
4	1	1	1	1
4	1	1	1	1
4	1	1	1	1
4	1	1	1	1
4	1	1	1	1
4	1	1	1	1
4	1	1	1	1
4	1	1	1	1
4	1	1	1	1
4	1	1	1	1
4	1	1	1	1
4	1	1	1	1
4	1	1	1	1
4	1	1	1	1
4	1	1	1	1
4	1	1	1	1
4	1	1	1	1
4	1	1	1	1
4	1	1	1	1
4	1	1	2	1
4	1	1	2	1
4	1	1	2	1
4	1	1	2	1
4	1	1	2	1
4	1	1	2	1
4	1	1	2	1
4	1	1	2	1
4	1	1	2	1
4	1	1	2	1
4	1	1	2	1
4	1	1	2	1
4	1	1	2	1
4	1	1	2	1
4	1	1	2	1
4	1	1	2	1
4	1	1	2	1
4	1	1	2	1
4	1	1	2	1
4	1	1	2	1
4	1	1	2	1
4	1	1	2	1
4	1	1	2	1
4	1	1	2	1
4	1	1	2	1
4	1	1	2	1
4	1	1	2	1
4	1	1	2	1
4	1	1	2	1
4	1	1	2	1
4	1	1	2	1
4	1	1	2	1
4	1	1	2	1
4	1	1	2	1
4	1	1	2	1
4	1	1	2	1
4	1	1	2	1
4	1	1	2	1
4	1	1	2	1
4	1	1	2	1
4	1	1	2	1
4	1	1	2	1
4	1	1	2	1
4	1	1	2	1
4	1	1	2	1
4	1	1	2	1
4	1	1	2	1
4	1	1	2	1
4	1	1	2	1
4	1	1	2	1
4	1	1	2	1
4	1	1	2	1
4	1	1	2	1
4	1	1	2	1
4	1	1	2	1
4	1	1	2	1
4	1	1	2	1
4	1	1	2	1
4	1	1	2	1
4	1	1	2	1
4	1	1	2	1
4	1	1	2	1
4	1	1	2	1
4	1	1	2	1
4	1	1	2	1
4	1	1	2	1
4	1	1	2	1
4	1	1	2	1
4	1	1	2	1
4	1	1	2	1
4	1	1	2	1
4	1	1	2	1
4	1	2	1	1
4	1	2	1	1
4	1	2	1	1
4	1	2	1	1
4	1	2	1	1
4	1	2	1	1
4	1	2	1	1
4	1	2	1	1
4	1	2	1	1
4	1	2	1	1
4	1	2	1	1
4	1	2	1	1
4	1	2	1	1
4	1	2	1	1
4	1	2	1	1
4	1	2	1	1
4	1	2	1	1
4	1	2	1	1
4	1	2	1	1
4	1	2	1	1
4	1	2	1	1
4	1	2	1	1
4	1	2	1	1
4	1	2	1	1
4	1	2	1	1
4	1	2	1	1
4	1	2	1	1
4	1	2	1	1
4	1	2	1	1
4	1	2	1	1
4	1	2	1	1
4	1	2	1	1
4	1	2	1	1
4	1	2	1	1
4	1	2	1	1
4	1	2	1	1
4	1	2	1	1
4	1	2	1	1
4	1	2	1	1
4	1	2	1	1
4	1	2	1	1
4	1	2	1	1
4	1	2	1	1
4	1	2	1	1
4	1	2	1	1
4	1	2	1	0
4	1	2	1	1
4	1	2	1	0
4	1	2	1	1
4	1	2	1	1
4	1	2	1	1
4	1	2	1	1
4	1	2	1	1
4	1	2	1	1
4	1	2	1	1
4	1	2	1	1
4	1	2	1	1
4	1	2	1	1
4	1	2	1	1
4	1	2	1	1
4	1	2	1	1
4	1	2	1	1
4	1	2	1	1
4	1	2	1	1
4	1	2	1	1
4	1	2	1	1
4	1	2	1	1
4	1	2	1	1
4	1	2	1	1
4	1	2	1	1
4	1	2	1	1
4	1	2	1	1
4	1	2	2	1
4	1	2	2	1
4	1	2	2	1
4	1	2	2	1
4	1	2	2	1
4	1	2	2	1
4	1	2	2	1
4	1	2	2	1
4	1	2	2	1
4	1	2	2	1
4	1	2	2	1
4	1	2	2	1
4	1	2	2	1
4	1	2	2	1
4	1	2	2	1
4	1	2	2	1
4	1	2	2	1
4	1	2	2	1
4	1	2	2	1
4	1	2	2	1
4	1	2	2	1
4	1	2	2	1
4	1	2	2	1
4	1	2	2	1
4	1	2	2	1
4	1	2	2	1
4	1	2	2	0
4	1	2	2	1
4	1	2	2	1
4	1	2	2	1
4	1	2	2	1
4	1	2	2	1
4	1	2	2	1
4	1	2	2	1
4	1	2	2	1
4	1	2	2	1
4	1	2	2	1
4	1	2	2	1
4	1	2	2	1
4	1	2	2	1
4	1	2	2	1
4	1	2	2	1
4	1	2	2	1
4	1	2	2	1
4	1	2	2	1
4	1	2	2	1
4	1	2	2	1
4	1	2	2	1
4	1	2	2	1
4	1	2	2	1
4	1	2	2	1
4	1	2	2	1
4	1	2	2	1
4	1	2	2	1
4	1	2	2	1
4	1	2	2	1
4	1	2	2	1
4	1	2	2	1
4	1	2	2	1
4	1	2	2	1
4	1	2	2	1
4	1	2	2	1
4	1	2	2	1
4	1	2	2	1
4	1	2	2	1
4	1	2	2	1
4	1	2	2	1
4	1	2	2	1
4	1	2	2	1
4	1	2	2	1
4	1	2	2	1
4	1	2	2	1
4	2	1	1	1
4	2	1	1	1
4	2	1	1	1
4	2	1	1	1
4	2	1	1	1
4	2	1	1	1
4	2	1	1	1
4	2	1	1	1
4	2	1	1	1
4	2	1	1	1
4	2	1	1	1
4	2	1	1	1
4	2	1	1	1
4	2	1	1	1
4	2	1	1	1
4	2	1	1	1
4	2	1	1	1
4	2	1	1	1
4	2	1	1	1
4	2	1	1	1
4	2	1	1	1
4	2	1	1	1
4	2	1	1	1
4	2	1	1	1
4	2	1	1	1
4	2	1	1	1
4	2	1	1	1
4	2	1	1	1
4	2	1	1	1
4	2	1	1	1
4	2	1	1	1
4	2	1	1	1
4	2	1	1	1
4	2	1	1	1
4	2	1	1	1
4	2	1	1	1
4	2	1	1	1
4	2	1	1	1
4	2	1	1	1
4	2	1	1	1
4	2	1	1	1
4	2	1	1	1
4	2	1	1	1
4	2	1	1	1
4	2	1	1	1
4	2	1	1	1
4	2	1	1	1
4	2	1	1	1
4	2	1	1	1
4	2	1	1	1
4	2	1	1	1
4	2	1	1	1
4	2	1	1	1
4	2	1	1	1
4	2	1	1	1
4	2	1	1	1
4	2	1	1	1
4	2	1	1	1
4	2	1	1	1
4	2	1	1	1
4	2	1	1	1
4	2	1	1	1
4	2	1	1	1
4	2	1	1	1
4	2	1	1	1
4	2	1	1	1
4	2	1	1	1
4	2	1	1	1
4	2	1	1	1
4	2	1	1	1
4	2	1	1	1
4	2	1	1	1
4	2	1	2	1
4	2	1	2	1
4	2	1	2	1
4	2	1	2	1
4	2	1	2	1
4	2	1	2	1
4	2	1	2	1
4	2	1	2	1
4	2	1	2	1
4	2	1	2	1
4	2	1	2	1
4	2	1	2	1
4	2	1	2	1
4	2	1	2	1
4	2	1	2	1
4	2	1	2	1
4	2	1	2	1
4	2	1	2	1
4	2	1	2	1
4	2	1	2	1
4	2	1	2	1
4	2	1	2	1
4	2	1	2	1
4	2	1	2	1
4	2	1	2	1
4	2	1	2	1
4	2	1	2	1
4	2	1	2	1
4	2	1	2	1
4	2	1	2	1
4	2	1	2	1
4	2	1	2	1
4	2	1	2	1
4	2	1	2	1
4	2	1	2	1
4	2	1	2	1
4	2	1	2	1
4	2	1	2	1
4	2	1	2	1
4	2	1	2	1
4	2	1	2	1
4	2	1	2	1
4	2	1	2	1
4	2	1	2	1
4	2	1	2	1
4	2	1	2	1
4	2	1	2	1
4	2	1	2	1
4	2	1	2	1
4	2	1	2	1
4	2	1	2	1
4	2	1	2	1
4	2	1	2	1
4	2	1	2	1
4	2	1	2	1
4	2	1	2	1
4	2	1	2	1
4	2	1	2	1
4	2	1	2	1
4	2	1	2	1
4	2	1	2	1
4	2	1	2	1
4	2	1	2	1
4	2	1	2	1
4	2	1	2	1
4	2	1	2	1
4	2	1	2	1
4	2	1	2	1
4	2	1	2	1
4	2	1	2	1
4	2	1	2	1
4	2	1	2	1
4	2	2	1	1
4	2	2	1	1
4	2	2	1	1
4	2	2	1	1
4	2	2	1	1
4	2	2	1	1
4	2	2	1	1
4	2	2	1	1
4	2	2	1	1
4	2	2	1	1
4	2	2	1	1
4	2	2	1	1
4	2	2	1	1
4	2	2	1	1
4	2	2	1	1
4	2	2	1	1
4	2	2	1	1
4	2	2	1	1
4	2	2	1	1
4	2	2	1	1
4	2	2	1	1
4	2	2	1	1
4	2	2	1	1
4	2	2	1	1
4	2	2	1	1
4	2	2	1	1
4	2	2	1	1
4	2	2	1	1
4	2	2	1	1
4	2	2	1	1
4	2	2	1	1
4	2	2	1	1
4	2	2	1	1
4	2	2	1	1
4	2	2	1	1
4	2	2	1	1
4	2	2	1	1
4	2	2	1	1
4	2	2	1	1
4	2	2	1	1
4	2	2	1	1
4	2	2	1	1
4	2	2	1	1
4	2	2	1	1
4	2	2	1	1
4	2	2	1	1
4	2	2	1	1
4	2	2	1	1
4	2	2	1	1
4	2	2	1	1
4	2	2	1	1
4	2	2	1	1
4	2	2	1	1
4	2	2	1	1
4	2	2	1	1
4	2	2	1	1
4	2	2	1	1
4	2	2	1	1
4	2	2	1	1
4	2	2	1	1
4	2	2	1	1
4	2	2	1	1
4	2	2	1	1
4	2	2	1	1
4	2	2	1	1
4	2	2	1	1
4	2	2	1	1
4	2	2	1	1
4	2	2	1	1
4	2	2	1	1
4	2	2	1	1
4	2	2	1	1
4	2	2	2	1
4	2	2	2	1
4	2	2	2	1
4	2	2	2	1
4	2	2	2	1
4	2	2	2	1
4	2	2	2	1
4	2	2	2	1
4	2	2	2	1
4	2	2	2	1
4	2	2	2	1
4	2	2	2	1
4	2	2	2	1
4	2	2	2	1
4	2	2	2	1
4	2	2	2	1
4	2	2	2	1
4	2	2	2	1
4	2	2	2	1
4	2	2	2	1
4	2	2	2	1
4	2	2	2	1
4	2	2	2	1
4	2	2	2	1
4	2	2	2	1
4	2	2	2	1
4	2	2	2	1
4	2	2	2	1
4	2	2	2	1
4	2	2	2	1
4	2	2	2	1
4	2	2	2	1
4	2	2	2	1
4	2	2	2	1
4	2	2	2	1
4	2	2	2	1
4	2	2	2	1
4	2	2	2	1
4	2	2	2	1
4	2	2	2	1
4	2	2	2	1
4	2	2	2	1
4	2	2	2	1
4	2	2	2	1
4	2	2	2	1
4	2	2	2	1
4	2	2	2	1
4	2	2	2	1
4	2	2	2	1
4	2	2	2	1
4	2	2	2	1
4	2	2	2	1
4	2	2	2	1
4	2	2	2	1
4	2	2	2	1
4	2	2	2	1
4	2	2	2	1
4	2	2	2	1
4	2	2	2	1
4	2	2	2	1
4	2	2	2	1
4	2	2	2	1
4	2	2	2	1
4	2	2	2	1
4	2	2	2	1
4	2	2	2	1
4	2	2	2	1
4	2	2	2	1
4	2	2	2	1
4	2	2	2	1
4	2	2	2	1
4	2	2	2	1
5	1	1	1	0
5	1	1	1	0
5	1	1	1	1
5	1	1	1	1
5	1	1	1	1
5	1	1	1	1
5	1	1	1	1
5	1	1	1	1
5	1	1	1	1
5	1	1	1	1
5	1	1	1	1
5	1	1	1	1
5	1	1	1	1
5	1	1	1	1
5	1	1	1	1
5	1	1	1	1
5	1	1	1	1
5	1	1	1	1
5	1	1	1	1
5	1	1	1	1
5	1	1	1	1
5	1	1	1	1
5	1	1	1	1
5	1	1	1	1
5	1	1	1	1
5	1	1	1	1
5	1	1	1	1
5	1	1	1	1
5	1	1	1	1
5	1	1	1	1
5	1	1	1	1
5	1	1	1	1
5	1	1	1	1
5	1	1	1	1
5	1	1	1	1
5	1	1	1	1
5	1	1	1	0
5	1	1	1	1
5	1	1	1	1
5	1	1	1	1
5	1	1	1	1
5	1	1	1	1
5	1	1	1	1
5	1	1	1	1
5	1	1	1	1
5	1	1	1	1
5	1	1	1	1
5	1	1	1	1
5	1	1	1	1
5	1	1	1	1
5	1	1	1	1
5	1	1	1	1
5	1	1	1	1
5	1	1	1	1
5	1	1	1	1
5	1	1	1	1
5	1	1	1	1
5	1	1	1	1
5	1	1	1	1
5	1	1	1	1
5	1	1	1	1
5	1	1	1	1
5	1	1	1	1
5	1	1	1	1
5	1	1	1	1
5	1	1	1	1
5	1	1	1	1
5	1	1	1	1
5	1	1	1	1
5	1	1	1	1
5	1	1	1	1
5	1	1	1	1
5	1	1	2	1
5	1	1	2	1
5	1	1	2	1
5	1	1	2	1
5	1	1	2	1
5	1	1	2	1
5	1	1	2	1
5	1	1	2	1
5	1	1	2	1
5	1	1	2	1
5	1	1	2	1
5	1	1	2	1
5	1	1	2	1
5	1	1	2	1
5	1	1	2	1
5	1	1	2	1
5	1	1	2	1
5	1	1	2	1
5	1	1	2	1
5	1	1	2	1
5	1	1	2	1
5	1	1	2	1
5	1	1	2	1
5	1	1	2	1
5	1	1	2	1
5	1	1	2	1
5	1	1	2	1
5	1	1	2	1
5	1	1	2	1
5	1	1	2	1
5	1	1	2	1
5	1	1	2	1
5	1	1	2	1
5	1	1	2	1
5	1	1	2	1
5	1	1	2	1
5	1	1	2	1
5	1	1	2	1
5	1	1	2	1
5	1	1	2	1
5	1	1	2	1
5	1	1	2	1
5	1	1	2	1
5	1	1	2	1
5	1	1	2	1
5	1	1	2	1
5	1	1	2	1
5	1	1	2	1
5	1	1	2	1
5	1	1	2	1
5	1	1	2	1
5	1	1	2	1
5	1	1	2	1
5	1	1	2	1
5	1	1	2	1
5	1	1	2	1
5	1	1	2	1
5	1	1	2	1
5	1	1	2	1
5	1	1	2	1
5	1	1	2	1
5	1	1	2	1
5	1	1	2	1
5	1	1	2	1
5	1	1	2	1
5	1	1	2	1
5	1	1	2	1
5	1	1	2	1
5	1	1	2	1
5	1	1	2	1
5	1	1	2	1
5	1	1	2	1
5	1	2	1	0
5	1	2	1	0
5	1	2	1	1
5	1	2	1	1
5	1	2	1	1
5	1	2	1	1
5	1	2	1	1
5	1	2	1	1
5	1	2	1	1
5	1	2	1	1
5	1	2	1	1
5	1	2	1	1
5	1	2	1	1
5	1	2	1	1
5	1	2	1	1
5	1	2	1	1
5	1	2	1	1
5	1	2	1	1
5	1	2	1	1
5	1	2	1	1
5	1	2	1	1
5	1	2	1	1
5	1	2	1	1
5	1	2	1	1
5	1	2	1	1
5	1	2	1	1
5	1	2	1	1
5	1	2	1	1
5	1	2	1	1
5	1	2	1	1
5	1	2	1	1
5	1	2	1	1
5	1	2	1	1
5	1	2	1	1
5	1	2	1	1
5	1	2	1	1
5	1	2	1	1
5	1	2	1	1
5	1	2	1	1
5	1	2	1	1
5	1	2	1	1
5	1	2	1	1
5	1	2	1	1
5	1	2	1	1
5	1	2	1	1
5	1	2	1	1
5	1	2	1	1
5	1	2	1	1
5	1	2	1	1
5	1	2	1	1
5	1	2	1	1
5	1	2	1	1
5	1	2	1	1
5	1	2	1	1
5	1	2	1	1
5	1	2	1	1
5	1	2	1	1
5	1	2	1	1
5	1	2	1	1
5	1	2	1	1
5	1	2	1	1
5	1	2	1	1
5	1	2	1	1
5	1	2	1	1
5	1	2	1	1
5	1	2	1	1
5	1	2	1	1
5	1	2	1	1
5	1	2	1	1
5	1	2	1	1
5	1	2	1	1
5	1	2	1	1
5	1	2	2	0
5	1	2	2	0
5	1	2	2	0
5	1	2	2	1
5	1	2	2	1
5	1	2	2	1
5	1	2	2	1
5	1	2	2	1
5	1	2	2	1
5	1	2	2	1
5	1	2	2	1
5	1	2	2	1
5	1	2	2	1
5	1	2	2	1
5	1	2	2	1
5	1	2	2	1
5	1	2	2	1
5	1	2	2	1
5	1	2	2	1
5	1	2	2	1
5	1	2	2	1
5	1	2	2	1
5	1	2	2	1
5	1	2	2	1
5	1	2	2	1
5	1	2	2	1
5	1	2	2	1
5	1	2	2	1
5	1	2	2	1
5	1	2	2	1
5	1	2	2	1
5	1	2	2	1
5	1	2	2	1
5	1	2	2	1
5	1	2	2	1
5	1	2	2	1
5	1	2	2	0
5	1	2	2	0
5	1	2	2	1
5	1	2	2	1
5	1	2	2	1
5	1	2	2	1
5	1	2	2	1
5	1	2	2	1
5	1	2	2	1
5	1	2	2	1
5	1	2	2	1
5	1	2	2	1
5	1	2	2	1
5	1	2	2	1
5	1	2	2	1
5	1	2	2	1
5	1	2	2	1
5	1	2	2	1
5	1	2	2	1
[truncated: 11,249 more rows]

## Sheet: MainExp_Analysis1_RTs
Participant	Task	Association	Congruency	ACC	RTs		# Reaction Times excluded if 2.5 SD above or below the individual mean of each experimental condition (correct trials only)
1	1	1	1	1	655
1	1	1	1	1	615
1	1	1	1	1	673
1	1	1	1	1	721
1	1	1	1	1	921
1	1	1	1	1	720
1	1	1	1	1	550
1	1	1	1	1	531
1	1	1	1	1	415
1	1	1	1	1	703
1	1	1	1	1	374
1	1	1	1	1	438
1	1	1	1	1	421
1	1	1	1	1	434
1	1	1	1	1	403
1	1	1	1	1	391
1	1	1	1	1	417
1	1	1	1	1	994
1	1	1	1	1	285
1	1	1	1	1	779
1	1	1	1	1	328
1	1	1	1	1	345
1	1	1	1	1	371
1	1	1	1	1	509
1	1	1	1	1	380
1	1	1	1	1	678
1	1	1	1	1	263
1	1	1	1	1	273
1	1	1	1	1	621
1	1	1	1	1	335
1	1	1	1	1	817
1	1	1	1	1	671
1	1	1	1	1	790
1	1	1	1	1	283
1	1	1	1	1	656
1	1	1	1	1	455
1	1	1	1	1	479
1	1	1	1	1	377
1	1	1	1	1	550
1	1	1	1	1	353
1	1	1	1	1	335
1	1	1	1	1	416
1	1	1	1	1	206
1	1	1	1	1	303
1	1	1	1	1	362
1	1	1	1	1	279
1	1	1	1	1	215
1	1	1	1	1	169
1	1	1	1	1	233
1	1	1	1	1	77
1	1	1	1	1	260
1	1	1	1	1	65
1	1	1	1	1	316
1	1	1	1	1	343
1	1	1	1	1	362
1	1	1	1	1	209
1	1	1	1	1	198
1	1	1	1	1	175
1	1	1	1	1	336
1	1	1	1	1	159
1	1	1	1	1	245
1	1	1	1	1	249
1	1	1	1	1	282
1	1	1	1	1	193
1	1	1	2	1	1157
1	1	1	2	1	826
1	1	1	2	1	629
1	1	1	2	1	744
1	1	1	2	1	780
1	1	1	2	1	746
1	1	1	2	1	596
1	1	1	2	1	496
1	1	1	2	1	371
1	1	1	2	1	1308
1	1	1	2	1	861
1	1	1	2	1	369
1	1	1	2	1	457
1	1	1	2	1	621
1	1	1	2	1	575
1	1	1	2	1	327
1	1	1	2	1	284
1	1	1	2	1	466
1	1	1	2	1	403
1	1	1	2	1	539
1	1	1	2	1	703
1	1	1	2	1	260
1	1	1	2	1	67
1	1	1	2	1	492
1	1	1	2	1	318
1	1	1	2	1	279
1	1	1	2	1	238
1	1	1	2	1	560
1	1	1	2	1	381
1	1	1	2	1	539
1	1	1	2	1	951
1	1	1	2	1	378
1	1	1	2	1	373
1	1	1	2	1	418
1	1	1	2	1	545
1	1	1	2	1	365
1	1	1	2	1	496
1	1	1	2	1	254
1	1	1	2	1	211
1	1	1	2	1	294
1	1	1	2	1	277
1	1	1	2	1	269
1	1	1	2	1	391
1	1	1	2	1	273
1	1	1	2	1	900
1	1	1	2	1	285
1	1	1	2	1	259
1	1	1	2	1	12
1	1	1	2	1	145
1	1	1	2	1	185
1	1	1	2	1	809
1	1	1	2	1	248
1	1	1	2	1	167
1	1	1	2	1	175
1	1	1	2	1	136
1	1	1	2	1	31
1	1	1	2	1	237
1	1	1	2	1	173
1	1	1	2	1	220
1	1	1	2	1	171
1	1	1	2	1	241
1	1	1	2	1	226
1	1	2	1	1	929
1	1	2	1	1	740
1	1	2	1	1	700
1	1	2	1	1	596
1	1	2	1	1	1115
1	1	2	1	1	729
1	1	2	1	1	493
1	1	2	1	1	365
1	1	2	1	1	370
1	1	2	1	1	329
1	1	2	1	1	401
1	1	2	1	1	363
1	1	2	1	1	463
1	1	2	1	1	521
1	1	2	1	1	340
1	1	2	1	1	715
1	1	2	1	1	338
1	1	2	1	1	693
1	1	2	1	1	803
1	1	2	1	1	431
1	1	2	1	1	507
1	1	2	1	1	257
1	1	2	1	1	265
1	1	2	1	1	370
1	1	2	1	1	308
1	1	2	1	1	288
1	1	2	1	1	251
1	1	2	1	1	160
1	1	2	1	1	328
1	1	2	1	1	580
1	1	2	1	1	492
1	1	2	1	1	1014
1	1	2	1	1	685
1	1	2	1	1	597
1	1	2	1	1	869
1	1	2	1	1	686
1	1	2	1	1	636
1	1	2	1	1	403
1	1	2	1	1	452
1	1	2	1	1	269
1	1	2	1	1	334
1	1	2	1	1	282
1	1	2	1	1	288
1	1	2	1	1	165
1	1	2	1	1	407
1	1	2	1	1	343
1	1	2	1	1	338
1	1	2	1	1	288
1	1	2	1	1	101
1	1	2	1	1	238
1	1	2	1	1	79
1	1	2	1	1	338
1	1	2	1	1	178
1	1	2	1	1	73
1	1	2	1	1	588
1	1	2	1	1	196
1	1	2	1	1	317
1	1	2	1	1	333
1	1	2	1	1	399
1	1	2	1	1	189
1	1	2	1	1	413
1	1	2	1	1	130
1	1	2	2	1	924
1	1	2	2	1	1387
1	1	2	2	1	1009
1	1	2	2	1	883
1	1	2	2	1	669
1	1	2	2	1	1097
1	1	2	2	1	640
1	1	2	2	1	588
1	1	2	2	1	345
1	1	2	2	1	497
1	1	2	2	1	384
1	1	2	2	1	1371
1	1	2	2	1	552
1	1	2	2	1	258
1	1	2	2	1	372
1	1	2	2	1	645
1	1	2	2	1	437
1	1	2	2	1	389
1	1	2	2	1	975
1	1	2	2	1	325
1	1	2	2	1	306
1	1	2	2	1	331
1	1	2	2	1	160
1	1	2	2	1	373
1	1	2	2	1	266
1	1	2	2	1	603
1	1	2	2	1	47
1	1	2	2	1	611
1	1	2	2	1	409
1	1	2	2	1	511
1	1	2	2	1	728
1	1	2	2	1	773
1	1	2	2	1	413
1	1	2	2	1	874
1	1	2	2	1	601
1	1	2	2	1	472
1	1	2	2	1	445
1	1	2	2	1	536
1	1	2	2	1	448
1	1	2	2	1	643
1	1	2	2	1	412
1	1	2	2	1	270
1	1	2	2	1	241
1	1	2	2	1	294
1	1	2	2	1	74
1	1	2	2	1	380
1	1	2	2	1	398
1	1	2	2	1	683
1	1	2	2	1	303
1	1	2	2	1	304
1	1	2	2	1	264
1	1	2	2	1	285
1	1	2	2	1	393
1	1	2	2	1	358
1	1	2	2	1	228
1	1	2	2	1	2
1	1	2	2	1	262
1	1	2	2	1	267
1	1	2	2	1	302
1	1	2	2	1	549
1	1	2	2	1	265
1	1	2	2	1	436
1	1	2	2	1	240
1	2	1	1	1	325
1	2	1	1	1	357
1	2	1	1	1	299
1	2	1	1	1	671
1	2	1	1	1	454
1	2	1	1	1	276
1	2	1	1	1	258
1	2	1	1	1	413
1	2	1	1	1	674
1	2	1	1	1	227
1	2	1	1	1	343
1	2	1	1	1	25
1	2	1	1	1	397
1	2	1	1	1	332
1	2	1	1	1	580
1	2	1	1	1	223
1	2	1	1	1	284
1	2	1	1	1	162
1	2	1	1	1	252
1	2	1	1	1	250
1	2	1	1	1	336
1	2	1	1	1	598
1	2	1	1	1	151
1	2	1	1	1	282
1	2	1	1	1	213
1	2	1	1	1	664
1	2	1	1	1	15
1	2	1	1	1	251
1	2	1	1	1	236
1	2	1	1	1	453
1	2	1	1	1	324
1	2	1	1	1	305
1	2	1	1	1	424
1	2	1	1	1	322
1	2	1	1	1	208
1	2	1	1	1	260
1	2	1	1	1	661
1	2	1	1	1	50
1	2	1	1	1	290
1	2	1	1	1	197
1	2	1	1	1	205
1	2	1	1	1	287
1	2	1	1	1	304
1	2	1	1	1	203
1	2	1	1	1	237
1	2	1	1	1	224
1	2	1	1	1	130
1	2	1	1	1	117
1	2	1	1	1	768
1	2	1	1	1	324
1	2	1	1	1	228
1	2	1	1	1	297
1	2	1	1	1	439
1	2	1	1	1	196
1	2	1	1	1	132
1	2	1	1	1	213
1	2	1	1	1	235
1	2	1	1	1	209
1	2	1	1	1	213
1	2	1	1	1	240
1	2	1	1	1	268
1	2	1	1	1	203
1	2	1	1	1	75
1	2	1	1	1	291
1	2	1	1	1	344
1	2	1	1	1	358
1	2	1	1	1	326
1	2	1	1	1	289
1	2	1	2	1	263
1	2	1	2	1	580
1	2	1	2	1	467
1	2	1	2	1	378
1	2	1	2	1	438
1	2	1	2	1	399
1	2	1	2	1	440
1	2	1	2	1	456
1	2	1	2	1	264
1	2	1	2	1	290
1	2	1	2	1	262
1	2	1	2	1	230
1	2	1	2	1	236
1	2	1	2	1	652
1	2	1	2	1	354
1	2	1	2	1	387
1	2	1	2	1	311
1	2	1	2	1	256
1	2	1	2	1	581
1	2	1	2	1	332
1	2	1	2	1	272
1	2	1	2	1	278
1	2	1	2	1	291
1	2	1	2	1	303
1	2	1	2	1	245
1	2	1	2	1	142
1	2	1	2	1	232
1	2	1	2	1	261
1	2	1	2	1	354
1	2	1	2	1	390
1	2	1	2	1	56
1	2	1	2	1	422
1	2	1	2	1	719
1	2	1	2	1	188
1	2	1	2	1	154
1	2	1	2	1	274
1	2	1	2	1	232
1	2	1	2	1	353
1	2	1	2	1	251
1	2	1	2	1	209
1	2	1	2	1	322
1	2	1	2	1	275
1	2	1	2	1	258
1	2	1	2	1	243
1	2	1	2	1	171
1	2	1	2	1	752
1	2	1	2	1	573
1	2	1	2	1	157
1	2	1	2	1	312
1	2	1	2	1	287
1	2	1	2	1	305
1	2	1	2	1	179
1	2	1	2	1	215
1	2	1	2	1	34
1	2	1	2	1	615
1	2	1	2	1	227
1	2	1	2	1	576
1	2	1	2	1	231
1	2	1	2	1	329
1	2	1	2	1	309
1	2	1	2	1	227
1	2	1	2	1	690
1	2	1	2	1	283
1	2	1	2	1	256
1	2	1	2	1	436
1	2	1	2	1	363
1	2	1	2	1	238
1	2	2	1	1	460
1	2	2	1	1	468
1	2	2	1	1	281
1	2	2	1	1	427
1	2	2	1	1	268
1	2	2	1	1	688
1	2	2	1	1	690
1	2	2	1	1	209
1	2	2	1	1	169
1	2	2	1	1	236
1	2	2	1	1	261
1	2	2	1	1	346
1	2	2	1	1	337
1	2	2	1	1	322
1	2	2	1	1	360
1	2	2	1	1	286
1	2	2	1	1	250
1	2	2	1	1	346
1	2	2	1	1	304
1	2	2	1	1	244
1	2	2	1	1	265
1	2	2	1	1	527
1	2	2	1	1	214
1	2	2	1	1	343
1	2	2	1	1	275
1	2	2	1	1	238
1	2	2	1	1	302
1	2	2	1	1	272
1	2	2	1	1	305
1	2	2	1	1	281
1	2	2	1	1	427
1	2	2	1	1	395
1	2	2	1	1	246
1	2	2	1	1	182
1	2	2	1	1	198
1	2	2	1	1	407
1	2	2	1	1	294
1	2	2	1	1	50
1	2	2	1	1	183
1	2	2	1	1	257
1	2	2	1	1	284
1	2	2	1	1	266
1	2	2	1	1	249
1	2	2	1	1	354
1	2	2	1	1	251
1	2	2	1	1	378
1	2	2	1	1	387
1	2	2	1	1	233
1	2	2	1	1	367
1	2	2	1	1	23
1	2	2	1	1	297
1	2	2	1	1	413
1	2	2	1	1	273
1	2	2	1	1	191
1	2	2	1	1	60
1	2	2	1	1	204
1	2	2	1	1	166
1	2	2	1	1	218
1	2	2	1	1	247
1	2	2	1	1	260
1	2	2	1	1	235
1	2	2	1	1	69
1	2	2	1	1	258
1	2	2	1	1	230
1	2	2	1	1	233
1	2	2	1	1	235
1	2	2	1	1	259
1	2	2	1	1	429
1	2	2	2	1	363
1	2	2	2	1	516
1	2	2	2	1	162
1	2	2	2	1	311
1	2	2	2	1	261
1	2	2	2	1	276
1	2	2	2	1	379
1	2	2	2	1	252
1	2	2	2	1	235
1	2	2	2	1	464
1	2	2	2	1	778
1	2	2	2	1	243
1	2	2	2	1	414
1	2	2	2	1	245
1	2	2	2	1	516
1	2	2	2	1	677
1	2	2	2	1	268
1	2	2	2	1	236
1	2	2	2	1	279
1	2	2	2	1	282
1	2	2	2	1	243
1	2	2	2	1	554
1	2	2	2	1	238
1	2	2	2	1	298
1	2	2	2	1	248
1	2	2	2	1	472
1	2	2	2	1	209
1	2	2	2	1	343
1	2	2	2	1	552
1	2	2	2	1	299
1	2	2	2	1	289
1	2	2	2	1	407
1	2	2	2	1	243
1	2	2	2	1	251
1	2	2	2	1	57
1	2	2	2	1	641
1	2	2	2	1	244
1	2	2	2	1	210
1	2	2	2	1	304
1	2	2	2	1	211
1	2	2	2	1	420
1	2	2	2	1	183
1	2	2	2	1	236
1	2	2	2	1	212
1	2	2	2	1	195
1	2	2	2	1	103
1	2	2	2	1	390
1	2	2	2	1	312
1	2	2	2	1	221
1	2	2	2	1	301
1	2	2	2	1	452
1	2	2	2	1	184
1	2	2	2	1	139
1	2	2	2	1	247
1	2	2	2	1	256
1	2	2	2	1	200
1	2	2	2	1	522
1	2	2	2	1	321
1	2	2	2	1	252
1	2	2	2	1	413
1	2	2	2	1	291
1	2	2	2	1	191
1	2	2	2	1	356
1	2	2	2	1	209
1	2	2	2	1	232
1	2	2	2	1	257
3	1	1	1	1	1012
3	1	1	1	1	789
3	1	1	1	1	644
3	1	1	1	1	713
3	1	1	1	1	867
3	1	1	1	1	1067
3	1	1	1	1	762
3	1	1	1	1	658
3	1	1	1	1	1288
3	1	1	1	1	1145
3	1	1	1	1	654
3	1	1	1	1	512
3	1	1	1	1	607
3	1	1	1	1	860
3	1	1	1	1	905
3	1	1	1	1	984
3	1	1	1	1	725
3	1	1	1	1	548
3	1	1	1	1	1021
3	1	1	1	1	569
3	1	1	1	1	462
3	1	1	1	1	945
3	1	1	1	1	762
3	1	1	1	1	839
3	1	1	1	1	784
3	1	1	1	1	537
3	1	1	1	1	1207
3	1	1	1	1	1355
3	1	1	1	1	535
3	1	1	1	1	524
3	1	1	1	1	619
3	1	1	1	1	618
3	1	1	1	1	1018
3	1	1	1	1	612
3	1	1	1	1	522
3	1	1	1	1	650
3	1	1	1	1	631
3	1	1	1	1	530
3	1	1	1	1	845
3	1	1	1	1	657
3	1	1	1	1	786
3	1	1	1	1	636
3	1	1	1	1	581
3	1	1	1	1	667
3	1	1	1	1	574
3	1	1	1	1	536
3	1	1	1	1	611
3	1	1	1	1	525
3	1	1	1	1	513
3	1	1	1	1	782
3	1	1	1	1	737
3	1	1	1	1	553
3	1	1	1	1	512
3	1	1	1	1	688
3	1	1	1	1	393
3	1	1	1	1	540
3	1	1	1	1	680
3	1	1	1	1	562
3	1	1	1	1	593
3	1	1	1	1	421
3	1	1	1	1	533
3	1	1	1	1	629
3	1	1	1	1	594
3	1	1	1	1	334
3	1	1	1	1	518
3	1	1	1	1	570
3	1	1	1	1	428
3	1	1	1	1	555
3	1	1	1	1	493
3	1	1	1	1	361
3	1	1	2	1	779
3	1	1	2	1	984
3	1	1	2	1	1055
3	1	1	2	1	1271
3	1	1	2	1	860
3	1	1	2	1	689
3	1	1	2	1	747
3	1	1	2	1	909
3	1	1	2	1	673
3	1	1	2	1	710
3	1	1	2	1	685
3	1	1	2	1	1255
3	1	1	2	1	723
3	1	1	2	1	637
3	1	1	2	1	664
3	1	1	2	1	587
3	1	1	2	1	592
3	1	1	2	1	902
3	1	1	2	1	594
3	1	1	2	1	701
3	1	1	2	1	796
3	1	1	2	1	842
3	1	1	2	1	716
3	1	1	2	1	1894
3	1	1	2	1	832
3	1	1	2	1	697
3	1	1	2	1	746
3	1	1	2	1	1118
3	1	1	2	1	748
3	1	1	2	1	1042
3	1	1	2	1	559
3	1	1	2	1	966
3	1	1	2	1	1357
3	1	1	2	1	605
3	1	1	2	1	730
3	1	1	2	1	601
3	1	1	2	1	621
3	1	1	2	1	677
3	1	1	2	1	641
3	1	1	2	1	741
3	1	1	2	1	754
3	1	1	2	1	547
3	1	1	2	1	635
3	1	1	2	1	672
3	1	1	2	1	635
3	1	1	2	1	630
3	1	1	2	1	577
3	1	1	2	1	539
3	1	1	2	1	479
3	1	1	2	1	574
3	1	1	2	1	486
3	1	1	2	1	547
3	1	1	2	1	501
3	1	1	2	1	650
3	1	1	2	1	507
3	1	1	2	1	443
3	1	1	2	1	653
3	1	1	2	1	808
3	1	1	2	1	555
3	1	1	2	1	601
3	1	1	2	1	522
3	1	1	2	1	595
3	1	1	2	1	462
3	1	1	2	1	733
3	1	1	2	1	593
3	1	1	2	1	552
3	1	1	2	1	570
3	1	1	2	1	610
3	1	1	2	1	518
3	1	1	2	1	539
3	1	2	1	1	801
3	1	2	1	1	1087
3	1	2	1	1	800
3	1	2	1	1	966
3	1	2	1	1	1070
3	1	2	1	1	1005
3	1	2	1	1	955
3	1	2	1	1	867
3	1	2	1	1	737
3	1	2	1	1	1094
3	1	2	1	1	1259
3	1	2	1	1	1787
3	1	2	1	1	1261
3	1	2	1	1	698
3	1	2	1	1	1003
3	1	2	1	1	1038
3	1	2	1	1	1336
3	1	2	1	1	757
3	1	2	1	1	1501
3	1	2	1	1	771
3	1	2	1	1	1714
3	1	2	1	1	1003
3	1	2	1	1	728
3	1	2	1	1	1231
3	1	2	1	1	1083
3	1	2	1	1	578
3	1	2	1	1	1452
3	1	2	1	1	1762
3	1	2	1	1	1539
3	1	2	1	1	1037
3	1	2	1	1	729
3	1	2	1	1	759
3	1	2	1	1	1016
3	1	2	1	1	671
3	1	2	1	1	582
3	1	2	1	1	701
3	1	2	1	1	645
3	1	2	1	1	702
3	1	2	1	1	759
3	1	2	1	1	865
3	1	2	1	1	813
3	1	2	1	1	749
3	1	2	1	1	589
3	1	2	1	1	665
3	1	2	1	1	524
3	1	2	1	1	513
3	1	2	1	1	513
3	1	2	1	1	617
3	1	2	1	1	559
3	1	2	1	1	638
3	1	2	1	1	569
3	1	2	1	1	518
3	1	2	1	1	548
3	1	2	1	1	716
3	1	2	1	1	806
3	1	2	1	1	748
3	1	2	1	1	652
3	1	2	1	1	553
3	1	2	1	1	759
3	1	2	1	1	594
3	1	2	1	1	1030
3	1	2	1	1	786
3	1	2	1	1	704
3	1	2	1	1	603
3	1	2	1	1	574
3	1	2	1	1	567
3	1	2	1	1	510
3	1	2	1	1	498
3	1	2	2	1	1580
3	1	2	2	1	1314
3	1	2	2	1	912
3	1	2	2	1	780
3	1	2	2	1	835
3	1	2	2	1	651
3	1	2	2	1	1619
3	1	2	2	1	524
3	1	2	2	1	526
3	1	2	2	1	948
3	1	2	2	1	637
3	1	2	2	1	2572
3	1	2	2	1	2966
3	1	2	2	1	639
3	1	2	2	1	634
3	1	2	2	1	560
3	1	2	2	1	1824
3	1	2	2	1	973
3	1	2	2	1	654
3	1	2	2	1	2176
3	1	2	2	1	596
3	1	2	2	1	425
3	1	2	2	1	1427
3	1	2	2	1	594
3	1	2	2	1	1990
3	1	2	2	1	583
3	1	2	2	1	610
3	1	2	2	1	1654
3	1	2	2	1	740
3	1	2	2	1	729
3	1	2	2	1	640
3	1	2	2	1	646
3	1	2	2	1	628
3	1	2	2	1	501
3	1	2	2	1	749
3	1	2	2	1	488
3	1	2	2	1	533
3	1	2	2	1	446
3	1	2	2	1	520
3	1	2	2	1	495
3	1	2	2	1	806
3	1	2	2	1	617
3	1	2	2	1	592
3	1	2	2	1	518
3	1	2	2	1	551
3	1	2	2	1	577
3	1	2	2	1	798
3	1	2	2	1	395
3	1	2	2	1	544
3	1	2	2	1	560
3	1	2	2	1	556
3	1	2	2	1	570
3	1	2	2	1	468
3	1	2	2	1	319
3	1	2	2	1	586
3	1	2	2	1	676
3	1	2	2	1	510
3	1	2	2	1	583
3	1	2	2	1	521
3	2	1	1	1	496
3	2	1	1	1	379
3	2	1	1	1	285
3	2	1	1	1	1746
3	2	1	1	1	311
3	2	1	1	1	302
3	2	1	1	1	324
3	2	1	1	1	298
3	2	1	1	1	416
3	2	1	1	1	279
3	2	1	1	1	276
3	2	1	1	1	275
3	2	1	1	1	485
3	2	1	1	1	257
3	2	1	1	1	837
3	2	1	1	1	885
3	2	1	1	1	293
3	2	1	1	1	277
3	2	1	1	1	288
3	2	1	1	1	368
3	2	1	1	1	300
3	2	1	1	1	287
3	2	1	1	1	790
3	2	1	1	1	437
3	2	1	1	1	319
3	2	1	1	1	766
3	2	1	1	1	313
3	2	1	1	1	371
3	2	1	1	1	386
3	2	1	1	1	408
3	2	1	1	1	269
3	2	1	1	1	458
3	2	1	1	1	337
3	2	1	1	1	536
3	2	1	1	1	283
3	2	1	1	1	183
3	2	1	1	1	278
3	2	1	1	1	314
3	2	1	1	1	242
3	2	1	1	1	255
3	2	1	1	1	265
3	2	1	1	1	265
3	2	1	1	1	271
3	2	1	1	1	251
3	2	1	1	1	226
3	2	1	1	1	250
3	2	1	1	1	232
3	2	1	1	1	396
3	2	1	1	1	283
3	2	1	1	1	288
3	2	1	1	1	248
3	2	1	1	1	285
3	2	1	1	1	283
3	2	1	1	1	230
3	2	1	1	1	264
3	2	1	1	1	269
3	2	1	1	1	247
3	2	1	1	1	279
3	2	1	1	1	287
3	2	1	1	1	244
3	2	1	1	1	494
3	2	1	1	1	354
3	2	1	1	1	305
3	2	1	1	1	318
3	2	1	1	1	353
3	2	1	1	1	311
3	2	1	1	1	359
3	2	1	1	1	305
3	2	1	1	1	272
3	2	1	2	1	1201
3	2	1	2	1	315
3	2	1	2	1	271
3	2	1	2	1	406
3	2	1	2	1	328
3	2	1	2	1	283
3	2	1	2	1	343
3	2	1	2	1	289
3	2	1	2	1	344
3	2	1	2	1	300
3	2	1	2	1	577
3	2	1	2	1	251
3	2	1	2	1	686
3	2	1	2	1	263
3	2	1	2	1	313
3	2	1	2	1	276
3	2	1	2	1	479
3	2	1	2	1	319
3	2	1	2	1	320
3	2	1	2	1	334
3	2	1	2	1	403
3	2	1	2	1	1190
3	2	1	2	1	618
3	2	1	2	1	290
3	2	1	2	1	746
3	2	1	2	1	442
3	2	1	2	1	341
3	2	1	2	1	335
3	2	1	2	1	288
3	2	1	2	1	315
3	2	1	2	1	270
3	2	1	2	1	282
3	2	1	2	1	248
3	2	1	2	1	246
3	2	1	2	1	234
3	2	1	2	1	253
3	2	1	2	1	288
3	2	1	2	1	267
3	2	1	2	1	237
3	2	1	2	1	264
3	2	1	2	1	283
3	2	1	2	1	252
3	2	1	2	1	226
3	2	1	2	1	294
3	2	1	2	1	298
3	2	1	2	1	252
3	2	1	2	1	204
3	2	1	2	1	249
3	2	1	2	1	314
3	2	1	2	1	273
3	2	1	2	1	279
3	2	1	2	1	313
3	2	1	2	1	233
3	2	1	2	1	192
3	2	1	2	1	307
3	2	1	2	1	243
3	2	1	2	1	261
3	2	1	2	1	275
3	2	1	2	1	435
3	2	1	2	1	349
3	2	1	2	1	411
3	2	1	2	1	395
3	2	1	2	1	305
3	2	1	2	1	280
3	2	1	2	1	261
3	2	2	1	1	369
3	2	2	1	1	628
3	2	2	1	1	293
3	2	2	1	1	359
3	2	2	1	1	403
3	2	2	1	1	285
3	2	2	1	1	304
3	2	2	1	1	368
3	2	2	1	1	290
3	2	2	1	1	729
3	2	2	1	1	351
3	2	2	1	1	448
3	2	2	1	1	304
3	2	2	1	1	1101
3	2	2	1	1	318
3	2	2	1	1	280
3	2	2	1	1	419
3	2	2	1	1	300
3	2	2	1	1	370
3	2	2	1	1	307
3	2	2	1	1	568
3	2	2	1	1	314
3	2	2	1	1	228
3	2	2	1	1	257
3	2	2	1	1	1009
3	2	2	1	1	288
3	2	2	1	1	301
3	2	2	1	1	382
3	2	2	1	1	322
3	2	2	1	1	669
3	2	2	1	1	329
3	2	2	1	1	507
3	2	2	1	1	381
3	2	2	1	1	342
3	2	2	1	1	292
3	2	2	1	1	235
3	2	2	1	1	293
3	2	2	1	1	224
3	2	2	1	1	290
3	2	2	1	1	300
3	2	2	1	1	232
3	2	2	1	1	336
3	2	2	1	1	264
3	2	2	1	1	297
3	2	2	1	1	254
3	2	2	1	1	258
3	2	2	1	1	255
3	2	2	1	1	368
3	2	2	1	1	274
3	2	2	1	1	280
3	2	2	1	1	223
3	2	2	1	1	257
3	2	2	1	1	331
3	2	2	1	1	259
3	2	2	1	1	300
3	2	2	1	1	193
3	2	2	1	1	221
3	2	2	1	1	278
3	2	2	1	1	230
3	2	2	1	1	311
3	2	2	1	1	270
3	2	2	1	1	271
3	2	2	1	1	357
3	2	2	1	1	393
3	2	2	1	1	335
3	2	2	1	1	369
3	2	2	1	1	274
3	2	2	1	1	254
3	2	2	1	1	325
3	2	2	1	1	263
3	2	2	2	1	311
3	2	2	2	1	280
3	2	2	2	1	455
3	2	2	2	1	637
3	2	2	2	1	282
3	2	2	2	1	284
3	2	2	2	1	394
3	2	2	2	1	380
3	2	2	2	1	837
3	2	2	2	1	959
3	2	2	2	1	264
3	2	2	2	1	268
3	2	2	2	1	284
3	2	2	2	1	509
3	2	2	2	1	269
3	2	2	2	1	310
3	2	2	2	1	269
3	2	2	2	1	238
3	2	2	2	1	258
3	2	2	2	1	297
3	2	2	2	1	249
3	2	2	2	1	994
3	2	2	2	1	331
3	2	2	2	1	315
3	2	2	2	1	1023
3	2	2	2	1	273
3	2	2	2	1	559
3	2	2	2	1	328
3	2	2	2	1	273
3	2	2	2	1	542
3	2	2	2	1	322
3	2	2	2	1	299
3	2	2	2	1	303
3	2	2	2	1	278
3	2	2	2	1	186
3	2	2	2	1	155
3	2	2	2	1	274
3	2	2	2	1	278
3	2	2	2	1	278
3	2	2	2	1	283
3	2	2	2	1	245
3	2	2	2	1	264
3	2	2	2	1	239
3	2	2	2	1	243
3	2	2	2	1	261
3	2	2	2	1	224
3	2	2	2	1	227
3	2	2	2	1	228
3	2	2	2	1	257
3	2	2	2	1	224
3	2	2	2	1	224
3	2	2	2	1	228
3	2	2	2	1	249
3	2	2	2	1	262
3	2	2	2	1	319
3	2	2	2	1	255
3	2	2	2	1	227
3	2	2	2	1	337
3	2	2	2	1	340
3	2	2	2	1	232
3	2	2	2	1	286
3	2	2	2	1	424
3	2	2	2	1	278
3	2	2	2	1	267
3	2	2	2	1	275
3	2	2	2	1	358
3	2	2	2	1	374
3	2	2	2	1	379
3	2	2	2	1	267
4	1	1	1	1	644
4	1	1	1	1	574
4	1	1	1	1	599
4	1	1	1	1	614
4	1	1	1	1	562
4	1	1	1	1	527
4	1	1	1	1	586
4	1	1	1	1	680
4	1	1	1	1	822
4	1	1	1	1	473
4	1	1	1	1	623
4	1	1	1	1	472
4	1	1	1	1	433
4	1	1	1	1	549
4	1	1	1	1	565
4	1	1	1	1	442
4	1	1	1	1	518
4	1	1	1	1	540
4	1	1	1	1	501
4	1	1	1	1	482
4	1	1	1	1	501
4	1	1	1	1	569
4	1	1	1	1	733
4	1	1	1	1	506
4	1	1	1	1	437
4	1	1	1	1	429
4	1	1	1	1	416
4	1	1	1	1	374
4	1	1	1	1	583
4	1	1	1	1	914
4	1	1	1	1	467
4	1	1	1	1	436
4	1	1	1	1	443
4	1	1	1	1	454
4	1	1	1	1	491
4	1	1	1	1	583
4	1	1	1	1	624
4	1	1	1	1	650
4	1	1	1	1	557
4	1	1	1	1	568
4	1	1	1	1	519
4	1	1	1	1	512
4	1	1	1	1	486
4	1	1	1	1	544
4	1	1	1	1	504
4	1	1	1	1	525
4	1	1	1	1	603
4	1	1	1	1	460
4	1	1	1	1	615
4	1	1	1	1	582
4	1	1	1	1	438
4	1	1	1	1	433
4	1	1	1	1	615
4	1	1	1	1	513
4	1	1	1	1	490
4	1	1	1	1	493
4	1	1	1	1	593
4	1	1	1	1	709
4	1	1	1	1	472
4	1	1	1	1	424
4	1	1	1	1	496
4	1	1	1	1	478
4	1	1	1	1	410
4	1	1	1	1	420
4	1	1	1	1	514
4	1	1	1	1	500
4	1	1	1	1	446
4	1	1	1	1	340
4	1	1	1	1	403
4	1	1	2	1	598
4	1	1	2	1	878
4	1	1	2	1	583
4	1	1	2	1	567
4	1	1	2	1	549
4	1	1	2	1	670
4	1	1	2	1	611
4	1	1	2	1	546
4	1	1	2	1	500
4	1	1	2	1	504
4	1	1	2	1	610
4	1	1	2	1	823
4	1	1	2	1	469
4	1	1	2	1	510
4	1	1	2	1	494
4	1	1	2	1	476
4	1	1	2	1	510
4	1	1	2	1	516
4	1	1	2	1	495
4	1	1	2	1	528
4	1	1	2	1	509
4	1	1	2	1	444
4	1	1	2	1	610
4	1	1	2	1	518
4	1	1	2	1	543
4	1	1	2	1	430
4	1	1	2	1	427
4	1	1	2	1	644
4	1	1	2	1	457
4	1	1	2	1	527
4	1	1	2	1	739
4	1	1	2	1	540
4	1	1	2	1	491
4	1	1	2	1	426
4	1	1	2	1	580
4	1	1	2	1	725
4	1	1	2	1	501
4	1	1	2	1	579
4	1	1	2	1	583
4	1	1	2	1	654
4	1	1	2	1	650
4	1	1	2	1	539
4	1	1	2	1	525
4	1	1	2	1	469
4	1	1	2	1	519
4	1	1	2	1	536
4	1	1	2	1	574
4	1	1	2	1	535
4	1	1	2	1	669
4	1	1	2	1	436
4	1	1	2	1	434
4	1	1	2	1	539
4	1	1	2	1	512
4	1	1	2	1	503
4	1	1	2	1	549
4	1	1	2	1	640
4	1	1	2	1	607
4	1	1	2	1	662
4	1	1	2	1	525
4	1	1	2	1	547
4	1	1	2	1	546
4	1	1	2	1	481
4	1	1	2	1	491
4	1	1	2	1	576
4	1	1	2	1	440
4	1	1	2	1	434
4	1	1	2	1	556
4	1	1	2	1	637
4	1	1	2	1	406
4	1	1	2	1	349
4	1	2	1	1	669
4	1	2	1	1	1073
4	1	2	1	1	678
4	1	2	1	1	701
4	1	2	1	1	1199
4	1	2	1	1	927
4	1	2	1	1	600
4	1	2	1	1	1083
4	1	2	1	1	805
4	1	2	1	1	631
4	1	2	1	1	628
4	1	2	1	1	576
4	1	2	1	1	419
4	1	2	1	1	482
4	1	2	1	1	499
4	1	2	1	1	462
4	1	2	1	1	552
4	1	2	1	1	806
4	1	2	1	1	493
4	1	2	1	1	932
4	1	2	1	1	503
4	1	2	1	1	638
4	1	2	1	1	535
4	1	2	1	1	542
4	1	2	1	1	776
4	1	2	1	1	491
4	1	2	1	1	711
4	1	2	1	1	587
4	1	2	1	1	394
4	1	2	1	1	474
4	1	2	1	1	551
4	1	2	1	1	558
4	1	2	1	1	786
4	1	2	1	1	721
4	1	2	1	1	497
4	1	2	1	1	495
4	1	2	1	1	573
4	1	2	1	1	641
4	1	2	1	1	609
4	1	2	1	1	454
4	1	2	1	1	595
4	1	2	1	1	497
4	1	2	1	1	617
4	1	2	1	1	551
4	1	2	1	1	480
4	1	2	1	1	547
4	1	2	1	1	591
4	1	2	1	1	445
4	1	2	1	1	509
4	1	2	1	1	510
4	1	2	1	1	606
4	1	2	1	1	550
4	1	2	1	1	583
4	1	2	1	1	505
4	1	2	1	1	514
4	1	2	1	1	556
4	1	2	1	1	611
4	1	2	1	1	495
4	1	2	1	1	515
4	1	2	1	1	545
4	1	2	1	1	340
4	1	2	1	1	458
4	1	2	1	1	414
4	1	2	1	1	565
4	1	2	1	1	460
4	1	2	1	1	444
4	1	2	2	1	873
4	1	2	2	1	596
4	1	2	2	1	1190
4	1	2	2	1	574
4	1	2	2	1	969
4	1	2	2	1	572
4	1	2	2	1	675
4	1	2	2	1	516
4	1	2	2	1	556
4	1	2	2	1	560
4	1	2	2	1	484
4	1	2	2	1	553
4	1	2	2	1	446
4	1	2	2	1	696
4	1	2	2	1	480
4	1	2	2	1	536
4	1	2	2	1	937
4	1	2	2	1	638
4	1	2	2	1	528
4	1	2	2	1	544
4	1	2	2	1	554
4	1	2	2	1	462
4	1	2	2	1	564
4	1	2	2	1	533
4	1	2	2	1	583
4	1	2	2	1	449
4	1	2	2	1	617
4	1	2	2	1	475
4	1	2	2	1	437
4	1	2	2	1	464
4	1	2	2	1	509
4	1	2	2	1	359
4	1	2	2	1	430
4	1	2	2	1	427
4	1	2	2	1	742
4	1	2	2	1	746
4	1	2	2	1	536
4	1	2	2	1	717
4	1	2	2	1	766
4	1	2	2	1	631
4	1	2	2	1	514
4	1	2	2	1	498
4	1	2	2	1	407
4	1	2	2	1	545
4	1	2	2	1	459
4	1	2	2	1	457
4	1	2	2	1	455
4	1	2	2	1	672
4	1	2	2	1	512
4	1	2	2	1	574
4	1	2	2	1	490
4	1	2	2	1	495
4	1	2	2	1	516
4	1	2	2	1	495
4	1	2	2	1	573
4	1	2	2	1	511
4	1	2	2	1	408
4	1	2	2	1	466
4	1	2	2	1	619
4	1	2	2	1	547
4	1	2	2	1	418
4	1	2	2	1	484
4	1	2	2	1	420
4	1	2	2	1	527
4	1	2	2	1	410
4	1	2	2	1	482
4	1	2	2	1	383
4	1	2	2	1	321
4	1	2	2	1	461
4	2	1	1	1	623
4	2	1	1	1	602
4	2	1	1	1	564
4	2	1	1	1	529
4	2	1	1	1	644
4	2	1	1	1	595
4	2	1	1	1	492
4	2	1	1	1	637
4	2	1	1	1	635
4	2	1	1	1	514
4	2	1	1	1	726
4	2	1	1	1	406
4	2	1	1	1	565
4	2	1	1	1	522
4	2	1	1	1	497
4	2	1	1	1	545
4	2	1	1	1	572
4	2	1	1	1	471
4	2	1	1	1	692
4	2	1	1	1	476
4	2	1	1	1	474
4	2	1	1	1	560
4	2	1	1	1	508
4	2	1	1	1	707
4	2	1	1	1	543
4	2	1	1	1	429
4	2	1	1	1	377
4	2	1	1	1	417
4	2	1	1	1	340
4	2	1	1	1	478
4	2	1	1	1	432
4	2	1	1	1	544
4	2	1	1	1	380
4	2	1	1	1	646
4	2	1	1	1	523
4	2	1	1	1	603
4	2	1	1	1	509
4	2	1	1	1	588
4	2	1	1	1	600
4	2	1	1	1	548
4	2	1	1	1	541
4	2	1	1	1	561
4	2	1	1	1	496
4	2	1	1	1	529
4	2	1	1	1	534
4	2	1	1	1	492
4	2	1	1	1	561
4	2	1	1	1	495
4	2	1	1	1	528
4	2	1	1	1	551
4	2	1	1	1	557
4	2	1	1	1	487
4	2	1	1	1	518
4	2	1	1	1	480
4	2	1	1	1	476
4	2	1	1	1	542
4	2	1	1	1	529
4	2	1	1	1	460
4	2	1	1	1	521
4	2	1	1	1	528
4	2	1	1	1	400
4	2	1	1	1	349
4	2	1	1	1	427
4	2	1	1	1	419
4	2	1	1	1	344
4	2	1	1	1	388
4	2	1	1	1	543
4	2	1	1	1	370
4	2	1	1	1	364
4	2	1	1	1	363
4	2	1	2	1	622
4	2	1	2	1	812
4	2	1	2	1	588
4	2	1	2	1	553
4	2	1	2	1	579
4	2	1	2	1	527
4	2	1	2	1	724
4	2	1	2	1	757
4	2	1	2	1	558
4	2	1	2	1	503
4	2	1	2	1	656
4	2	1	2	1	549
4	2	1	2	1	630
4	2	1	2	1	593
4	2	1	2	1	763
4	2	1	2	1	481
4	2	1	2	1	458
4	2	1	2	1	520
4	2	1	2	1	622
4	2	1	2	1	454
4	2	1	2	1	585
4	2	1	2	1	592
4	2	1	2	1	790
4	2	1	2	1	543
4	2	1	2	1	540
4	2	1	2	1	432
4	2	1	2	1	495
4	2	1	2	1	518
4	2	1	2	1	360
4	2	1	2	1	654
4	2	1	2	1	333
4	2	1	2	1	382
4	2	1	2	1	355
4	2	1	2	1	348
4	2	1	2	1	358
4	2	1	2	1	508
4	2	1	2	1	543
4	2	1	2	1	638
4	2	1	2	1	575
4	2	1	2	1	583
4	2	1	2	1	576
4	2	1	2	1	559
4	2	1	2	1	496
4	2	1	2	1	550
4	2	1	2	1	519
4	2	1	2	1	537
4	2	1	2	1	498
4	2	1	2	1	555
4	2	1	2	1	559
4	2	1	2	1	485
4	2	1	2	1	534
4	2	1	2	1	465
4	2	1	2	1	476
4	2	1	2	1	415
4	2	1	2	1	586
4	2	1	2	1	498
4	2	1	2	1	457
4	2	1	2	1	476
4	2	1	2	1	514
4	2	1	2	1	454
4	2	1	2	1	430
4	2	1	2	1	397
4	2	1	2	1	423
4	2	1	2	1	517
4	2	1	2	1	384
4	2	1	2	1	357
4	2	1	2	1	360
4	2	1	2	1	410
4	2	1	2	1	332
4	2	1	2	1	333
4	2	1	2	1	303
4	2	2	1	1	841
4	2	2	1	1	749
4	2	2	1	1	710
4	2	2	1	1	667
4	2	2	1	1	579
4	2	2	1	1	534
4	2	2	1	1	548
4	2	2	1	1	495
4	2	2	1	1	601
4	2	2	1	1	604
4	2	2	1	1	498
4	2	2	1	1	527
4	2	2	1	1	473
4	2	2	1	1	521
4	2	2	1	1	543
4	2	2	1	1	461
4	2	2	1	1	463
4	2	2	1	1	548
4	2	2	1	1	542
4	2	2	1	1	543
4	2	2	1	1	515
4	2	2	1	1	544
4	2	2	1	1	414
4	2	2	1	1	615
4	2	2	1	1	485
4	2	2	1	1	765
4	2	2	1	1	404
4	2	2	1	1	440
4	2	2	1	1	373
4	2	2	1	1	584
4	2	2	1	1	335
4	2	2	1	1	366
4	2	2	1	1	301
4	2	2	1	1	325
4	2	2	1	1	379
4	2	2	1	1	555
4	2	2	1	1	588
4	2	2	1	1	566
4	2	2	1	1	419
4	2	2	1	1	664
4	2	2	1	1	506
4	2	2	1	1	521
4	2	2	1	1	526
4	2	2	1	1	491
4	2	2	1	1	384
4	2	2	1	1	525
4	2	2	1	1	490
4	2	2	1	1	577
4	2	2	1	1	519
4	2	2	1	1	565
4	2	2	1	1	515
4	2	2	1	1	398
4	2	2	1	1	529
4	2	2	1	1	581
4	2	2	1	1	505
4	2	2	1	1	640
4	2	2	1	1	513
4	2	2	1	1	469
4	2	2	1	1	522
4	2	2	1	1	479
4	2	2	1	1	487
4	2	2	1	1	480
4	2	2	1	1	560
4	2	2	1	1	387
4	2	2	1	1	352
4	2	2	1	1	356
4	2	2	1	1	357
4	2	2	1	1	329
4	2	2	1	1	347
4	2	2	1	1	335
4	2	2	1	1	337
4	2	2	2	1	626
4	2	2	2	1	629
4	2	2	2	1	584
4	2	2	2	1	711
4	2	2	2	1	658
4	2	2	2	1	559
4	2	2	2	1	591
4	2	2	2	1	503
4	2	2	2	1	503
4	2	2	2	1	531
4	2	2	2	1	588
4	2	2	2	1	563
4	2	2	2	1	649
4	2	2	2	1	506
4	2	2	2	1	830
4	2	2	2	1	555
4	2	2	2	1	483
4	2	2	2	1	500
4	2	2	2	1	556
4	2	2	2	1	501
4	2	2	2	1	484
4	2	2	2	1	490
4	2	2	2	1	717
4	2	2	2	1	758
4	2	2	2	1	483
4	2	2	2	1	503
4	2	2	2	1	295
4	2	2	2	1	412
4	2	2	2	1	394
4	2	2	2	1	377
4	2	2	2	1	375
4	2	2	2	1	455
4	2	2	2	1	396
4	2	2	2	1	337
4	2	2	2	1	322
4	2	2	2	1	356
4	2	2	2	1	704
4	2	2	2	1	564
4	2	2	2	1	541
4	2	2	2	1	565
4	2	2	2	1	608
4	2	2	2	1	673
4	2	2	2	1	639
4	2	2	2	1	567
4	2	2	2	1	575
4	2	2	2	1	859
4	2	2	2	1	476
4	2	2	2	1	809
4	2	2	2	1	636
4	2	2	2	1	477
4	2	2	2	1	604
4	2	2	2	1	551
4	2	2	2	1	501
4	2	2	2	1	472
4	2	2	2	1	769
4	2	2	2	1	543
4	2	2	2	1	514
4	2	2	2	1	634
4	2	2	2	1	511
4	2	2	2	1	511
4	2	2	2	1	557
4	2	2	2	1	761
4	2	2	2	1	490
4	2	2	2	1	587
4	2	2	2	1	379
4	2	2	2	1	335
4	2	2	2	1	407
4	2	2	2	1	344
4	2	2	2	1	357
4	2	2	2	1	338
4	2	2	2	1	311
4	2	2	2	1	399
5	1	1	1	1	1696
5	1	1	1	1	1427
5	1	1	1	1	1174
5	1	1	1	1	1078
5	1	1	1	1	2543
5	1	1	1	1	918
5	1	1	1	1	2028
5	1	1	1	1	1583
5	1	1	1	1	1156
5	1	1	1	1	676
5	1	1	1	1	1233
5	1	1	1	1	1077
5	1	1	1	1	681
5	1	1	1	1	1441
5	1	1	1	1	1675
5	1	1	1	1	1271
5	1	1	1	1	614
5	1	1	1	1	770
5	1	1	1	1	988
5	1	1	1	1	896
5	1	1	1	1	1136
5	1	1	1	1	843
5	1	1	1	1	1099
5	1	1	1	1	1561
5	1	1	1	1	523
5	1	1	1	1	1074
5	1	1	1	1	1149
5	1	1	1	1	2305
5	1	1	1	1	579
5	1	1	1	1	485
5	1	1	1	1	454
5	1	1	1	1	574
5	1	1	1	1	643
5	1	1	1	1	680
5	1	1	1	1	546
5	1	1	1	1	532
5	1	1	1	1	711
5	1	1	1	1	520
5	1	1	1	1	471
5	1	1	1	1	485
5	1	1	1	1	513
5	1	1	1	1	648
5	1	1	1	1	524
5	1	1	1	1	483
5	1	1	1	1	471
5	1	1	1	1	677
5	1	1	1	1	404
5	1	1	1	1	754
5	1	1	1	1	375
5	1	1	1	1	424
5	1	1	1	1	554
5	1	1	1	1	546
5	1	1	1	1	461
5	1	1	1	1	428
5	1	1	1	1	431
5	1	1	1	1	512
5	1	1	1	1	421
5	1	1	1	1	468
5	1	1	1	1	508
5	1	1	1	1	472
5	1	1	1	1	458
5	1	1	1	1	553
5	1	1	1	1	403
5	1	1	1	1	673
5	1	1	1	1	520
5	1	1	1	1	490
5	1	1	2	1	1269
5	1	1	2	1	843
5	1	1	2	1	1352
5	1	1	2	1	1310
5	1	1	2	1	1127
5	1	1	2	1	1179
5	1	1	2	1	1113
5	1	1	2	1	1089
5	1	1	2	1	2145
5	1	1	2	1	1247
5	1	1	2	1	900
5	1	1	2	1	2172
5	1	1	2	1	1397
5	1	1	2	1	1012
5	1	1	2	1	1809
5	1	1	2	1	1751
5	1	1	2	1	1196
5	1	1	2	1	1446
5	1	1	2	1	1553
5	1	1	2	1	1592
5	1	1	2	1	1960
5	1	1	2	1	1781
5	1	1	2	1	1207
5	1	1	2	1	940
5	1	1	2	1	854
5	1	1	2	1	1642
5	1	1	2	1	2945
5	1	1	2	1	1155
5	1	1	2	1	989
5	1	1	2	1	938
5	1	1	2	1	553
5	1	1	2	1	1165
5	1	1	2	1	1081
5	1	1	2	1	1161
5	1	1	2	1	593
5	1	1	2	1	528
5	1	1	2	1	409
5	1	1	2	1	574
5	1	1	2	1	493
5	1	1	2	1	723
5	1	1	2	1	517
5	1	1	2	1	385
5	1	1	2	1	731
5	1	1	2	1	606
5	1	1	2	1	226
5	1	1	2	1	655
5	1	1	2	1	556
5	1	1	2	1	525
5	1	1	2	1	562
5	1	1	2	1	574
5	1	1	2	1	513
5	1	1	2	1	487
5	1	1	2	1	405
5	1	1	2	1	533
5	1	1	2	1	438
5	1	1	2	1	343
5	1	1	2	1	480
5	1	1	2	1	388
5	1	1	2	1	313
5	1	1	2	1	526
5	1	1	2	1	796
5	1	1	2	1	362
5	1	1	2	1	373
5	1	1	2	1	416
5	1	1	2	1	776
5	1	1	2	1	343
5	1	1	2	1	342
5	1	1	2	1	787
5	1	1	2	1	289
5	1	1	2	1	514
5	1	2	1	1	2237
5	1	2	1	1	1996
5	1	2	1	1	737
5	1	2	1	1	1453
5	1	2	1	1	684
5	1	2	1	1	2001
5	1	2	1	1	2313
5	1	2	1	1	778
5	1	2	1	1	1124
5	1	2	1	1	1916
5	1	2	1	1	1283
5	1	2	1	1	1483
5	1	2	1	1	912
5	1	2	1	1	850
5	1	2	1	1	676
5	1	2	1	1	930
5	1	2	1	1	1056
5	1	2	1	1	756
5	1	2	1	1	1509
5	1	2	1	1	867
5	1	2	1	1	563
5	1	2	1	1	772
5	1	2	1	1	854
5	1	2	1	1	1618
5	1	2	1	1	674
5	1	2	1	1	1094
5	1	2	1	1	944
5	1	2	1	1	494
5	1	2	1	1	849
5	1	2	1	1	537
5	1	2	1	1	462
5	1	2	1	1	725
5	1	2	1	1	607
5	1	2	1	1	691
5	1	2	1	1	786
5	1	2	1	1	748
5	1	2	1	1	414
5	1	2	1	1	561
5	1	2	1	1	552
5	1	2	1	1	73
5	1	2	1	1	578
5	1	2	1	1	520
5	1	2	1	1	846
5	1	2	1	1	673
5	1	2	1	1	539
5	1	2	1	1	508
5	1	2	1	1	569
5	1	2	1	1	470
5	1	2	1	1	446
5	1	2	1	1	403
5	1	2	1	1	512
5	1	2	1	1	442
5	1	2	1	1	512
5	1	2	1	1	479
5	1	2	1	1	517
5	1	2	1	1	382
5	1	2	1	1	481
5	1	2	1	1	449
5	1	2	1	1	474
5	1	2	1	1	490
5	1	2	1	1	823
5	1	2	1	1	507
5	1	2	1	1	446
5	1	2	1	1	486
5	1	2	1	1	473
5	1	2	1	1	446
5	1	2	1	1	452
5	1	2	1	1	534
5	1	2	1	1	433
5	1	2	2	1	1798
5	1	2	2	1	1456
5	1	2	2	1	2023
5	1	2	2	1	1184
5	1	2	2	1	2415
5	1	2	2	1	1381
5	1	2	2	1	2392
5	1	2	2	1	1460
5	1	2	2	1	1063
5	1	2	2	1	1215
5	1	2	2	1	1467
5	1	2	2	1	1250
5	1	2	2	1	1198
5	1	2	2	1	1311
5	1	2	2	1	1883
5	1	2	2	1	800
5	1	2	2	1	1521
5	1	2	2	1	2338
5	1	2	2	1	591
5	1	2	2	1	2480
5	1	2	2	1	1538
5	1	2	2	1	1389
5	1	2	2	1	866
5	1	2	2	1	628
5	1	2	2	1	857
5	1	2	2	1	1614
5	1	2	2	1	1019
5	1	2	2	1	803
5	1	2	2	1	552
5	1	2	2	1	1974
5	1	2	2	1	514
5	1	2	2	1	1964
5	1	2	2	1	503
5	1	2	2	1	765
5	1	2	2	1	516
5	1	2	2	1	522
5	1	2	2	1	878
5	1	2	2	1	847
5	1	2	2	1	675
5	1	2	2	1	888
5	1	2	2	1	527
5	1	2	2	1	725
5	1	2	2	1	457
5	1	2	2	1	568
5	1	2	2	1	890
5	1	2	2	1	282
5	1	2	2	1	510
5	1	2	2	1	438
5	1	2	2	1	448
5	1	2	2	1	266
5	1	2	2	1	472
5	1	2	2	1	473
5	1	2	2	1	2084
5	1	2	2	1	413
5	1	2	2	1	420
5	1	2	2	1	348
5	1	2	2	1	485
5	1	2	2	1	494
5	1	2	2	1	432
5	1	2	2	1	487
5	1	2	2	1	424
5	1	2	2	1	414
5	1	2	2	1	501
5	1	2	2	1	480
5	1	2	2	1	482
5	1	2	2	1	470
5	2	1	1	1	411
5	2	1	1	1	412
5	2	1	1	1	308
5	2	1	1	1	356
5	2	1	1	1	282
5	2	1	1	1	337
5	2	1	1	1	371
5	2	1	1	1	409
5	2	1	1	1	299
5	2	1	1	1	360
5	2	1	1	1	393
5	2	1	1	1	367
5	2	1	1	1	424
5	2	1	1	1	323
5	2	1	1	1	342
5	2	1	1	1	317
5	2	1	1	1	325
5	2	1	1	1	359
5	2	1	1	1	363
5	2	1	1	1	378
5	2	1	1	1	607
5	2	1	1	1	306
5	2	1	1	1	335
5	2	1	1	1	343
5	2	1	1	1	273
5	2	1	1	1	310
5	2	1	1	1	374
5	2	1	1	1	476
5	2	1	1	1	322
5	2	1	1	1	332
5	2	1	1	1	319
5	2	1	1	1	383
5	2	1	1	1	400
5	2	1	1	1	318
5	2	1	1	1	285
5	2	1	1	1	359
5	2	1	1	1	289
5	2	1	1	1	349
5	2	1	1	1	339
5	2	1	1	1	389
5	2	1	1	1	306
5	2	1	1	1	387
5	2	1	1	1	431
5	2	1	1	1	470
5	2	1	1	1	352
5	2	1	1	1	344
5	2	1	1	1	386
5	2	1	1	1	373
5	2	1	1	1	379
5	2	1	1	1	356
5	2	1	1	1	289
5	2	1	1	1	430
5	2	1	1	1	336
5	2	1	1	1	449
5	2	1	1	1	415
5	2	1	1	1	254
5	2	1	1	1	256
5	2	1	1	1	125
5	2	1	1	1	312
5	2	1	1	1	394
5	2	1	1	1	72
5	2	1	1	1	375
5	2	1	1	1	450
5	2	1	1	1	335
5	2	1	1	1	213
5	2	1	1	1	195
5	2	1	1	1	363
5	2	1	1	1	42
5	2	1	1	1	467
5	2	1	1	1	475
5	2	1	2	1	439
5	2	1	2	1	349
5	2	1	2	1	329
5	2	1	2	1	364
5	2	1	2	1	324
5	2	1	2	1	273
5	2	1	2	1	355
5	2	1	2	1	355
5	2	1	2	1	401
5	2	1	2	1	353
5	2	1	2	1	374
5	2	1	2	1	426
5	2	1	2	1	389
5	2	1	2	1	308
5	2	1	2	1	380
5	2	1	2	1	341
5	2	1	2	1	373
5	2	1	2	1	346
5	2	1	2	1	451
5	2	1	2	1	331
5	2	1	2	1	383
5	2	1	2	1	345
5	2	1	2	1	266
5	2	1	2	1	374
5	2	1	2	1	318
5	2	1	2	1	322
5	2	1	2	1	345
5	2	1	2	1	379
5	2	1	2	1	327
5	2	1	2	1	317
5	2	1	2	1	296
5	2	1	2	1	377
5	2	1	2	1	348
5	2	1	2	1	287
5	2	1	2	1	313
5	2	1	2	1	321
5	2	1	2	1	412
5	2	1	2	1	363
5	2	1	2	1	243
5	2	1	2	1	282
[truncated: 10,459 more rows]

## Sheet: MainExp_Analysis2_ACC
Participant	Task	Association	Congruency	Error-type	Matching	ACC		# Analysis 2 was performed on JA data only
1	1	1	1	1	3	0
1	1	1	1	1	3	0
1	1	1	1	1	3	0
1	1	1	1	1	3	0
1	1	1	1	1	3	1
1	1	1	1	1	3	1
1	1	1	1	1	3	1
1	1	1	1	1	3	1
1	1	1	1	1	3	1
1	1	1	1	1	3	1
1	1	1	1	1	3	1
1	1	1	1	1	3	1
1	1	1	1	1	3	1
1	1	1	1	1	3	1
1	1	1	1	1	3	1
1	1	1	1	1	3	1
1	1	1	1	1	3	1
1	1	1	1	1	3	1
1	1	1	1	1	3	1
1	1	1	1	1	3	1
1	1	1	1	1	3	1
1	1	1	1	1	3	1
1	1	1	1	1	3	1
1	1	1	1	1	3	1
1	1	1	1	1	3	1
1	1	1	1	1	3	1
1	1	1	1	1	3	1
1	1	1	1	1	3	1
1	1	1	1	1	3	1
1	1	1	1	1	3	1
1	1	1	1	1	3	1
1	1	1	1	1	3	1
1	1	1	1	1	3	1
1	1	1	1	1	3	1
1	1	1	1	1	3	1
1	1	1	1	1	3	1
1	1	1	1	1	3	0
1	1	1	1	1	3	1
1	1	1	1	1	3	1
1	1	1	1	1	3	1
1	1	1	1	1	3	1
1	1	1	1	1	3	1
1	1	1	1	1	3	1
1	1	1	1	1	3	1
1	1	1	1	1	3	1
1	1	1	1	1	3	1
1	1	1	1	1	3	1
1	1	1	1	1	3	1
1	1	1	1	1	3	1
1	1	1	1	1	3	1
1	1	1	1	1	3	1
1	1	1	1	1	3	1
1	1	1	1	1	3	1
1	1	1	1	1	3	1
1	1	1	1	1	3	1
1	1	1	1	1	3	1
1	1	1	1	1	3	1
1	1	1	1	1	3	1
1	1	1	1	1	3	1
1	1	1	1	1	3	1
1	1	1	1	1	3	1
1	1	1	1	1	3	1
1	1	1	1	1	3	1
1	1	1	1	1	3	1
1	1	1	1	1	3	1
1	1	1	1	1	3	1
1	1	1	1	1	3	1
1	1	1	1	1	3	1
1	1	1	1	1	3	1
1	1	1	1	1	3	1
1	1	1	1	1	3	1
1	1	1	1	1	3	1
1	1	1	2	1	3	0
1	1	1	2	1	3	0
1	1	1	2	1	3	0
1	1	1	2	1	3	0
1	1	1	2	1	3	0
1	1	1	2	1	3	0
1	1	1	2	1	3	1
1	1	1	2	1	3	1
1	1	1	2	1	3	1
1	1	1	2	1	3	1
1	1	1	2	1	3	1
1	1	1	2	1	3	1
1	1	1	2	1	3	1
1	1	1	2	1	3	1
1	1	1	2	1	3	1
1	1	1	2	1	3	1
1	1	1	2	1	3	1
1	1	1	2	1	3	1
1	1	1	2	1	3	1
1	1	1	2	1	3	1
1	1	1	2	1	3	1
1	1	1	2	1	3	1
1	1	1	2	1	3	1
1	1	1	2	1	3	1
1	1	1	2	1	3	1
1	1	1	2	1	3	1
1	1	1	2	1	3	1
1	1	1	2	1	3	1
1	1	1	2	1	3	1
1	1	1	2	1	3	1
1	1	1	2	1	3	1
1	1	1	2	1	3	1
1	1	1	2	1	3	1
1	1	1	2	1	3	1
1	1	1	2	1	3	1
1	1	1	2	1	3	1
1	1	1	2	1	3	0
1	1	1	2	1	3	0
1	1	1	2	1	3	1
1	1	1	2	1	3	1
1	1	1	2	1	3	1
1	1	1	2	1	3	1
1	1	1	2	1	3	1
1	1	1	2	1	3	1
1	1	1	2	1	3	1
1	1	1	2	1	3	1
1	1	1	2	1	3	1
1	1	1	2	1	3	1
1	1	1	2	1	3	1
1	1	1	2	1	3	1
1	1	1	2	1	3	1
1	1	1	2	1	3	1
1	1	1	2	1	3	1
1	1	1	2	1	3	1
1	1	1	2	1	3	1
1	1	1	2	1	3	1
1	1	1	2	1	3	1
1	1	1	2	1	3	1
1	1	1	2	1	3	1
1	1	1	2	1	3	1
1	1	1	2	1	3	1
1	1	1	2	1	3	1
1	1	1	2	1	3	1
1	1	1	2	1	3	1
1	1	1	2	1	3	1
1	1	1	2	1	3	1
1	1	1	2	1	3	1
1	1	1	2	1	3	1
1	1	1	2	1	3	1
1	1	1	2	1	3	1
1	1	1	2	1	3	1
1	1	1	2	1	3	1
1	1	2	1	2	2	0
1	1	2	1	3	1	0
1	1	2	1	2	2	0
1	1	2	1	3	1	0
1	1	2	1	2	2	0
1	1	2	1	2	2	1
1	1	2	1	3	1	1
1	1	2	1	2	2	1
1	1	2	1	3	1	1
1	1	2	1	3	1	1
1	1	2	1	2	2	1
1	1	2	1	3	1	1
1	1	2	1	2	2	1
1	1	2	1	2	2	1
1	1	2	1	3	1	1
1	1	2	1	2	2	1
1	1	2	1	2	2	1
1	1	2	1	3	1	1
1	1	2	1	3	1	1
1	1	2	1	3	1	1
1	1	2	1	3	1	1
1	1	2	1	2	2	1
1	1	2	1	3	1	1
1	1	2	1	2	2	1
1	1	2	1	2	2	1
1	1	2	1	3	1	1
1	1	2	1	2	2	1
1	1	2	1	3	1	1
1	1	2	1	3	1	1
1	1	2	1	2	2	1
1	1	2	1	3	1	1
1	1	2	1	2	2	1
1	1	2	1	3	1	1
1	1	2	1	2	2	1
1	1	2	1	2	2	1
1	1	2	1	3	1	1
1	1	2	1	2	2	0
1	1	2	1	3	1	0
1	1	2	1	2	2	0
1	1	2	1	2	2	1
1	1	2	1	2	2	1
1	1	2	1	3	1	1
1	1	2	1	2	2	1
1	1	2	1	3	1	1
1	1	2	1	3	1	1
1	1	2	1	3	1	1
1	1	2	1	2	2	1
1	1	2	1	3	1	1
1	1	2	1	2	2	1
1	1	2	1	2	2	1
1	1	2	1	3	1	1
1	1	2	1	2	2	1
1	1	2	1	2	2	1
1	1	2	1	3	1	1
1	1	2	1	3	1	1
1	1	2	1	3	1	1
1	1	2	1	3	1	1
1	1	2	1	2	2	1
1	1	2	1	3	1	1
1	1	2	1	2	2	1
1	1	2	1	2	2	1
1	1	2	1	3	1	1
1	1	2	1	2	2	1
1	1	2	1	3	1	1
1	1	2	1	3	1	1
1	1	2	1	2	2	1
1	1	2	1	3	1	1
1	1	2	1	2	2	1
1	1	2	1	3	1	1
1	1	2	1	2	2	1
1	1	2	1	2	2	1
1	1	2	1	3	1	1
1	1	2	2	3	2	0
1	1	2	2	3	2	0
1	1	2	2	3	2	0
1	1	2	2	3	2	0
1	1	2	2	3	2	0
1	1	2	2	3	2	1
1	1	2	2	2	1	1
1	1	2	2	2	1	1
1	1	2	2	2	1	1
1	1	2	2	3	2	1
1	1	2	2	2	1	1
1	1	2	2	2	1	1
1	1	2	2	2	1	1
1	1	2	2	3	2	1
1	1	2	2	3	2	1
1	1	2	2	2	1	1
1	1	2	2	2	1	1
1	1	2	2	3	2	1
1	1	2	2	2	1	1
1	1	2	2	2	1	1
1	1	2	2	2	1	1
1	1	2	2	3	2	1
1	1	2	2	3	2	1
1	1	2	2	2	1	1
1	1	2	2	3	2	1
1	1	2	2	3	2	1
1	1	2	2	2	1	1
1	1	2	2	2	1	1
1	1	2	2	3	2	1
1	1	2	2	2	1	1
1	1	2	2	3	2	1
1	1	2	2	2	1	1
1	1	2	2	3	2	1
1	1	2	2	2	1	1
1	1	2	2	2	1	1
1	1	2	2	3	2	1
1	1	2	2	3	2	0
1	1	2	2	3	2	1
1	1	2	2	2	1	1
1	1	2	2	2	1	1
1	1	2	2	3	2	1
1	1	2	2	2	1	1
1	1	2	2	3	2	1
1	1	2	2	2	1	1
1	1	2	2	3	2	1
1	1	2	2	2	1	1
1	1	2	2	2	1	1
1	1	2	2	3	2	1
1	1	2	2	3	2	1
1	1	2	2	2	1	1
1	1	2	2	3	2	1
1	1	2	2	2	1	1
1	1	2	2	3	2	1
1	1	2	2	2	1	1
1	1	2	2	2	1	1
1	1	2	2	2	1	1
1	1	2	2	3	2	1
1	1	2	2	3	2	1
1	1	2	2	2	1	1
1	1	2	2	3	2	1
1	1	2	2	3	2	1
1	1	2	2	2	1	1
1	1	2	2	2	1	1
1	1	2	2	3	2	1
1	1	2	2	2	1	1
1	1	2	2	3	2	1
1	1	2	2	2	1	1
1	1	2	2	3	2	1
1	1	2	2	2	1	1
1	1	2	2	3	2	1
1	1	2	2	2	1	1
1	1	2	2	3	2	1
3	1	1	1	1	3	1
3	1	1	1	1	3	1
3	1	1	1	1	3	1
3	1	1	1	1	3	1
3	1	1	1	1	3	1
3	1	1	1	1	3	1
3	1	1	1	1	3	1
3	1	1	1	1	3	1
3	1	1	1	1	3	1
3	1	1	1	1	3	1
3	1	1	1	1	3	1
3	1	1	1	1	3	1
3	1	1	1	1	3	1
3	1	1	1	1	3	1
3	1	1	1	1	3	1
3	1	1	1	1	3	1
3	1	1	1	1	3	1
3	1	1	1	1	3	1
3	1	1	1	1	3	1
3	1	1	1	1	3	1
3	1	1	1	1	3	1
3	1	1	1	1	3	1
3	1	1	1	1	3	1
3	1	1	1	1	3	1
3	1	1	1	1	3	1
3	1	1	1	1	3	1
3	1	1	1	1	3	1
3	1	1	1	1	3	1
3	1	1	1	1	3	1
3	1	1	1	1	3	1
3	1	1	1	1	3	1
3	1	1	1	1	3	1
3	1	1	1	1	3	1
3	1	1	1	1	3	1
3	1	1	1	1	3	1
3	1	1	1	1	3	1
3	1	1	1	1	3	1
3	1	1	1	1	3	1
3	1	1	1	1	3	1
3	1	1	1	1	3	1
3	1	1	1	1	3	1
3	1	1	1	1	3	1
3	1	1	1	1	3	1
3	1	1	1	1	3	1
3	1	1	1	1	3	1
3	1	1	1	1	3	1
3	1	1	1	1	3	1
3	1	1	1	1	3	1
3	1	1	1	1	3	1
3	1	1	1	1	3	1
3	1	1	1	1	3	1
3	1	1	1	1	3	1
3	1	1	1	1	3	1
3	1	1	1	1	3	1
3	1	1	1	1	3	1
3	1	1	1	1	3	1
3	1	1	1	1	3	1
3	1	1	1	1	3	1
3	1	1	1	1	3	1
3	1	1	1	1	3	1
3	1	1	1	1	3	1
3	1	1	1	1	3	1
3	1	1	1	1	3	1
3	1	1	1	1	3	1
3	1	1	1	1	3	1
3	1	1	1	1	3	1
3	1	1	1	1	3	1
3	1	1	1	1	3	1
3	1	1	1	1	3	1
3	1	1	1	1	3	1
3	1	1	1	1	3	1
3	1	1	1	1	3	1
3	1	1	2	1	3	1
3	1	1	2	1	3	1
3	1	1	2	1	3	1
3	1	1	2	1	3	1
3	1	1	2	1	3	1
3	1	1	2	1	3	1
3	1	1	2	1	3	1
3	1	1	2	1	3	1
3	1	1	2	1	3	1
3	1	1	2	1	3	1
3	1	1	2	1	3	1
3	1	1	2	1	3	1
3	1	1	2	1	3	1
3	1	1	2	1	3	1
3	1	1	2	1	3	1
3	1	1	2	1	3	1
3	1	1	2	1	3	1
3	1	1	2	1	3	1
3	1	1	2	1	3	1
3	1	1	2	1	3	1
3	1	1	2	1	3	1
3	1	1	2	1	3	1
3	1	1	2	1	3	1
3	1	1	2	1	3	1
3	1	1	2	1	3	1
3	1	1	2	1	3	1
3	1	1	2	1	3	1
3	1	1	2	1	3	1
3	1	1	2	1	3	1
3	1	1	2	1	3	1
3	1	1	2	1	3	1
3	1	1	2	1	3	1
3	1	1	2	1	3	1
3	1	1	2	1	3	1
3	1	1	2	1	3	1
3	1	1	2	1	3	1
3	1	1	2	1	3	1
3	1	1	2	1	3	1
3	1	1	2	1	3	1
3	1	1	2	1	3	1
3	1	1	2	1	3	1
3	1	1	2	1	3	1
3	1	1	2	1	3	1
3	1	1	2	1	3	1
3	1	1	2	1	3	1
3	1	1	2	1	3	1
3	1	1	2	1	3	1
3	1	1	2	1	3	1
3	1	1	2	1	3	1
3	1	1	2	1	3	1
3	1	1	2	1	3	1
3	1	1	2	1	3	1
3	1	1	2	1	3	1
3	1	1	2	1	3	1
3	1	1	2	1	3	1
3	1	1	2	1	3	1
3	1	1	2	1	3	1
3	1	1	2	1	3	1
3	1	1	2	1	3	1
3	1	1	2	1	3	1
3	1	1	2	1	3	1
3	1	1	2	1	3	1
3	1	1	2	1	3	1
3	1	1	2	1	3	1
3	1	1	2	1	3	1
3	1	1	2	1	3	1
3	1	1	2	1	3	1
3	1	1	2	1	3	1
3	1	1	2	1	3	1
3	1	1	2	1	3	1
3	1	1	2	1	3	1
3	1	1	2	1	3	1
3	1	2	1	3	1	0
3	1	2	1	2	2	1
3	1	2	1	3	1	1
3	1	2	1	2	2	1
3	1	2	1	3	1	1
3	1	2	1	3	1	1
3	1	2	1	2	2	1
3	1	2	1	2	2	1
3	1	2	1	3	1	1
3	1	2	1	3	1	1
3	1	2	1	3	1	1
3	1	2	1	2	2	1
3	1	2	1	2	2	1
3	1	2	1	3	1	1
3	1	2	1	3	1	1
3	1	2	1	2	2	1
3	1	2	1	3	1	1
3	1	2	1	3	1	1
3	1	2	1	2	2	1
3	1	2	1	2	2	1
3	1	2	1	2	2	1
3	1	2	1	3	1	1
3	1	2	1	2	2	1
3	1	2	1	2	2	1
3	1	2	1	3	1	1
3	1	2	1	3	1	1
3	1	2	1	2	2	1
3	1	2	1	3	1	1
3	1	2	1	3	1	1
3	1	2	1	2	2	1
3	1	2	1	2	2	1
3	1	2	1	3	1	1
3	1	2	1	2	2	1
3	1	2	1	2	2	1
3	1	2	1	2	2	1
3	1	2	1	3	1	1
3	1	2	1	3	1	0
3	1	2	1	2	2	1
3	1	2	1	3	1	1
3	1	2	1	2	2	1
3	1	2	1	3	1	1
3	1	2	1	2	2	1
3	1	2	1	2	2	1
3	1	2	1	3	1	1
3	1	2	1	3	1	1
3	1	2	1	3	1	1
3	1	2	1	2	2	1
3	1	2	1	2	2	1
3	1	2	1	3	1	1
3	1	2	1	3	1	1
3	1	2	1	2	2	1
3	1	2	1	3	1	1
3	1	2	1	3	1	1
3	1	2	1	2	2	1
3	1	2	1	2	2	1
3	1	2	1	2	2	1
3	1	2	1	3	1	1
3	1	2	1	2	2	1
3	1	2	1	2	2	1
3	1	2	1	3	1	1
3	1	2	1	3	1	1
3	1	2	1	2	2	1
3	1	2	1	3	1	1
3	1	2	1	3	1	1
3	1	2	1	2	2	1
3	1	2	1	2	2	1
3	1	2	1	3	1	1
3	1	2	1	3	1	1
3	1	2	1	2	2	1
3	1	2	1	2	2	1
3	1	2	1	2	2	1
3	1	2	1	3	1	1
3	1	2	2	3	2	0
3	1	2	2	3	2	0
3	1	2	2	3	2	0
3	1	2	2	3	2	0
3	1	2	2	3	2	0
3	1	2	2	3	2	0
3	1	2	2	3	2	0
3	1	2	2	3	2	0
3	1	2	2	2	1	0
3	1	2	2	3	2	1
3	1	2	2	2	1	1
3	1	2	2	2	1	1
3	1	2	2	2	1	1
3	1	2	2	2	1	1
3	1	2	2	2	1	1
3	1	2	2	3	2	1
3	1	2	2	2	1	1
3	1	2	2	2	1	1
3	1	2	2	2	1	1
3	1	2	2	2	1	1
3	1	2	2	3	2	1
3	1	2	2	3	2	1
3	1	2	2	3	2	1
3	1	2	2	2	1	1
3	1	2	2	2	1	1
3	1	2	2	2	1	1
3	1	2	2	3	2	1
3	1	2	2	2	1	1
3	1	2	2	2	1	1
3	1	2	2	3	2	1
3	1	2	2	2	1	1
3	1	2	2	2	1	1
3	1	2	2	3	2	1
3	1	2	2	2	1	1
3	1	2	2	3	2	1
3	1	2	2	3	2	1
3	1	2	2	3	2	0
3	1	2	2	3	2	0
3	1	2	2	2	1	1
3	1	2	2	3	2	1
3	1	2	2	2	1	1
3	1	2	2	3	2	1
3	1	2	2	2	1	1
3	1	2	2	2	1	1
3	1	2	2	3	2	1
3	1	2	2	2	1	1
3	1	2	2	3	2	1
3	1	2	2	3	2	1
3	1	2	2	2	1	1
3	1	2	2	2	1	1
3	1	2	2	2	1	1
3	1	2	2	2	1	1
3	1	2	2	3	2	1
3	1	2	2	3	2	1
3	1	2	2	2	1	1
3	1	2	2	2	1	1
3	1	2	2	3	2	1
3	1	2	2	3	2	1
3	1	2	2	2	1	1
3	1	2	2	3	2	1
3	1	2	2	2	1	1
3	1	2	2	3	2	1
3	1	2	2	2	1	1
3	1	2	2	3	2	1
3	1	2	2	2	1	1
3	1	2	2	3	2	1
3	1	2	2	2	1	1
3	1	2	2	2	1	1
3	1	2	2	3	2	1
3	1	2	2	2	1	1
3	1	2	2	3	2	1
3	1	2	2	3	2	1
4	1	1	1	1	3	1
4	1	1	1	1	3	1
4	1	1	1	1	3	1
4	1	1	1	1	3	1
4	1	1	1	1	3	1
4	1	1	1	1	3	1
4	1	1	1	1	3	1
4	1	1	1	1	3	1
4	1	1	1	1	3	1
4	1	1	1	1	3	1
4	1	1	1	1	3	1
4	1	1	1	1	3	1
4	1	1	1	1	3	1
4	1	1	1	1	3	1
4	1	1	1	1	3	1
4	1	1	1	1	3	1
4	1	1	1	1	3	1
4	1	1	1	1	3	1
4	1	1	1	1	3	1
4	1	1	1	1	3	1
4	1	1	1	1	3	1
4	1	1	1	1	3	1
4	1	1	1	1	3	1
4	1	1	1	1	3	1
4	1	1	1	1	3	1
4	1	1	1	1	3	1
4	1	1	1	1	3	1
4	1	1	1	1	3	1
4	1	1	1	1	3	1
4	1	1	1	1	3	1
4	1	1	1	1	3	1
4	1	1	1	1	3	1
4	1	1	1	1	3	1
4	1	1	1	1	3	1
4	1	1	1	1	3	1
4	1	1	1	1	3	1
4	1	1	1	1	3	1
4	1	1	1	1	3	1
4	1	1	1	1	3	1
4	1	1	1	1	3	1
4	1	1	1	1	3	1
4	1	1	1	1	3	1
4	1	1	1	1	3	1
4	1	1	1	1	3	1
4	1	1	1	1	3	1
4	1	1	1	1	3	1
4	1	1	1	1	3	1
4	1	1	1	1	3	1
4	1	1	1	1	3	1
4	1	1	1	1	3	1
4	1	1	1	1	3	1
4	1	1	1	1	3	1
4	1	1	1	1	3	1
4	1	1	1	1	3	1
4	1	1	1	1	3	1
4	1	1	1	1	3	1
4	1	1	1	1	3	1
4	1	1	1	1	3	1
4	1	1	1	1	3	1
4	1	1	1	1	3	1
4	1	1	1	1	3	1
4	1	1	1	1	3	1
4	1	1	1	1	3	1
4	1	1	1	1	3	1
4	1	1	1	1	3	1
4	1	1	1	1	3	1
4	1	1	1	1	3	1
4	1	1	1	1	3	1
4	1	1	1	1	3	1
4	1	1	1	1	3	1
4	1	1	1	1	3	1
4	1	1	1	1	3	1
4	1	1	2	1	3	1
4	1	1	2	1	3	1
4	1	1	2	1	3	1
4	1	1	2	1	3	1
4	1	1	2	1	3	1
4	1	1	2	1	3	1
4	1	1	2	1	3	1
4	1	1	2	1	3	1
4	1	1	2	1	3	1
4	1	1	2	1	3	1
4	1	1	2	1	3	1
4	1	1	2	1	3	1
4	1	1	2	1	3	1
4	1	1	2	1	3	1
4	1	1	2	1	3	1
4	1	1	2	1	3	1
4	1	1	2	1	3	1
4	1	1	2	1	3	1
4	1	1	2	1	3	1
4	1	1	2	1	3	1
4	1	1	2	1	3	1
4	1	1	2	1	3	1
4	1	1	2	1	3	1
4	1	1	2	1	3	1
4	1	1	2	1	3	1
4	1	1	2	1	3	1
4	1	1	2	1	3	1
4	1	1	2	1	3	1
4	1	1	2	1	3	1
4	1	1	2	1	3	1
4	1	1	2	1	3	1
4	1	1	2	1	3	1
4	1	1	2	1	3	1
4	1	1	2	1	3	1
4	1	1	2	1	3	1
4	1	1	2	1	3	1
4	1	1	2	1	3	1
4	1	1	2	1	3	1
4	1	1	2	1	3	1
4	1	1	2	1	3	1
4	1	1	2	1	3	1
4	1	1	2	1	3	1
4	1	1	2	1	3	1
4	1	1	2	1	3	1
4	1	1	2	1	3	1
4	1	1	2	1	3	1
4	1	1	2	1	3	1
4	1	1	2	1	3	1
4	1	1	2	1	3	1
4	1	1	2	1	3	1
4	1	1	2	1	3	1
4	1	1	2	1	3	1
4	1	1	2	1	3	1
4	1	1	2	1	3	1
4	1	1	2	1	3	1
4	1	1	2	1	3	1
4	1	1	2	1	3	1
4	1	1	2	1	3	1
4	1	1	2	1	3	1
4	1	1	2	1	3	1
4	1	1	2	1	3	1
4	1	1	2	1	3	1
4	1	1	2	1	3	1
4	1	1	2	1	3	1
4	1	1	2	1	3	1
4	1	1	2	1	3	1
4	1	1	2	1	3	1
4	1	1	2	1	3	1
4	1	1	2	1	3	1
4	1	1	2	1	3	1
4	1	1	2	1	3	1
4	1	1	2	1	3	1
4	1	2	1	2	2	1
4	1	2	1	3	1	1
4	1	2	1	2	2	1
4	1	2	1	3	1	1
4	1	2	1	2	2	1
4	1	2	1	3	1	1
4	1	2	1	2	2	1
4	1	2	1	3	1	1
4	1	2	1	2	2	1
4	1	2	1	3	1	1
4	1	2	1	2	2	1
4	1	2	1	3	1	1
4	1	2	1	2	2	1
4	1	2	1	2	2	1
4	1	2	1	3	1	1
4	1	2	1	3	1	1
4	1	2	1	2	2	1
4	1	2	1	3	1	1
4	1	2	1	2	2	1
4	1	2	1	3	1	1
4	1	2	1	2	2	1
4	1	2	1	2	2	1
4	1	2	1	3	1	1
4	1	2	1	2	2	1
4	1	2	1	3	1	1
4	1	2	1	3	1	1
4	1	2	1	3	1	1
4	1	2	1	2	2	1
4	1	2	1	3	1	1
4	1	2	1	2	2	1
4	1	2	1	2	2	1
4	1	2	1	3	1	1
4	1	2	1	3	1	1
4	1	2	1	3	1	1
4	1	2	1	2	2	1
4	1	2	1	2	2	1
4	1	2	1	3	1	1
4	1	2	1	2	2	1
4	1	2	1	3	1	1
4	1	2	1	2	2	1
4	1	2	1	3	1	1
4	1	2	1	2	2	1
4	1	2	1	3	1	1
4	1	2	1	2	2	1
4	1	2	1	3	1	1
4	1	2	1	2	2	0
4	1	2	1	3	1	1
4	1	2	1	2	2	0
4	1	2	1	2	2	1
4	1	2	1	3	1	1
4	1	2	1	3	1	1
4	1	2	1	2	2	1
4	1	2	1	3	1	1
4	1	2	1	2	2	1
4	1	2	1	3	1	1
4	1	2	1	2	2	1
4	1	2	1	2	2	1
4	1	2	1	3	1	1
4	1	2	1	2	2	1
4	1	2	1	3	1	1
4	1	2	1	3	1	1
4	1	2	1	3	1	1
4	1	2	1	2	2	1
4	1	2	1	3	1	1
4	1	2	1	2	2	1
4	1	2	1	2	2	1
4	1	2	1	3	1	1
4	1	2	1	2	2	1
4	1	2	1	3	1	1
4	1	2	1	3	1	1
4	1	2	1	2	2	1
4	1	2	1	2	2	1
4	1	2	2	2	1	1
4	1	2	2	3	2	1
4	1	2	2	2	1	1
4	1	2	2	3	2	1
4	1	2	2	2	1	1
4	1	2	2	3	2	1
4	1	2	2	2	1	1
4	1	2	2	3	2	1
4	1	2	2	2	1	1
4	1	2	2	3	2	1
4	1	2	2	2	1	1
4	1	2	2	3	2	1
4	1	2	2	2	1	1
4	1	2	2	3	2	1
4	1	2	2	3	2	1
4	1	2	2	2	1	1
4	1	2	2	3	2	1
4	1	2	2	2	1	1
4	1	2	2	2	1	1
4	1	2	2	3	2	1
4	1	2	2	3	2	1
4	1	2	2	2	1	1
4	1	2	2	2	1	1
4	1	2	2	3	2	1
4	1	2	2	2	1	1
4	1	2	2	3	2	1
4	1	2	2	3	2	0
4	1	2	2	2	1	1
4	1	2	2	2	1	1
4	1	2	2	2	1	1
4	1	2	2	3	2	1
4	1	2	2	3	2	1
4	1	2	2	2	1	1
4	1	2	2	3	2	1
4	1	2	2	3	2	1
4	1	2	2	2	1	1
4	1	2	2	3	2	1
4	1	2	2	2	1	1
4	1	2	2	3	2	1
4	1	2	2	2	1	1
4	1	2	2	3	2	1
4	1	2	2	2	1	1
4	1	2	2	3	2	1
4	1	2	2	2	1	1
4	1	2	2	3	2	1
4	1	2	2	2	1	1
4	1	2	2	3	2	1
4	1	2	2	2	1	1
4	1	2	2	3	2	1
4	1	2	2	2	1	1
4	1	2	2	3	2	1
4	1	2	2	3	2	1
4	1	2	2	2	1	1
4	1	2	2	3	2	1
4	1	2	2	2	1	1
4	1	2	2	2	1	1
4	1	2	2	3	2	1
4	1	2	2	3	2	1
4	1	2	2	2	1	1
4	1	2	2	2	1	1
4	1	2	2	2	1	1
4	1	2	2	3	2	1
4	1	2	2	3	2	1
4	1	2	2	2	1	1
4	1	2	2	2	1	1
4	1	2	2	2	1	1
4	1	2	2	3	2	1
4	1	2	2	3	2	1
4	1	2	2	2	1	1
4	1	2	2	3	2	1
4	1	2	2	3	2	1
4	1	2	2	2	1	1
5	1	1	1	1	3	0
5	1	1	1	1	3	0
5	1	1	1	1	3	1
5	1	1	1	1	3	1
5	1	1	1	1	3	1
5	1	1	1	1	3	1
5	1	1	1	1	3	1
5	1	1	1	1	3	1
5	1	1	1	1	3	1
5	1	1	1	1	3	1
5	1	1	1	1	3	1
5	1	1	1	1	3	1
5	1	1	1	1	3	1
5	1	1	1	1	3	1
5	1	1	1	1	3	1
5	1	1	1	1	3	1
5	1	1	1	1	3	1
5	1	1	1	1	3	1
5	1	1	1	1	3	1
5	1	1	1	1	3	1
5	1	1	1	1	3	1
5	1	1	1	1	3	1
5	1	1	1	1	3	1
5	1	1	1	1	3	1
5	1	1	1	1	3	1
5	1	1	1	1	3	1
5	1	1	1	1	3	1
5	1	1	1	1	3	1
5	1	1	1	1	3	1
5	1	1	1	1	3	1
5	1	1	1	1	3	1
5	1	1	1	1	3	1
5	1	1	1	1	3	1
5	1	1	1	1	3	1
5	1	1	1	1	3	1
5	1	1	1	1	3	1
5	1	1	1	1	3	0
5	1	1	1	1	3	1
5	1	1	1	1	3	1
5	1	1	1	1	3	1
5	1	1	1	1	3	1
5	1	1	1	1	3	1
5	1	1	1	1	3	1
5	1	1	1	1	3	1
5	1	1	1	1	3	1
5	1	1	1	1	3	1
5	1	1	1	1	3	1
5	1	1	1	1	3	1
5	1	1	1	1	3	1
5	1	1	1	1	3	1
5	1	1	1	1	3	1
5	1	1	1	1	3	1
5	1	1	1	1	3	1
5	1	1	1	1	3	1
5	1	1	1	1	3	1
5	1	1	1	1	3	1
5	1	1	1	1	3	1
5	1	1	1	1	3	1
5	1	1	1	1	3	1
5	1	1	1	1	3	1
5	1	1	1	1	3	1
5	1	1	1	1	3	1
5	1	1	1	1	3	1
5	1	1	1	1	3	1
5	1	1	1	1	3	1
5	1	1	1	1	3	1
5	1	1	1	1	3	1
5	1	1	1	1	3	1
5	1	1	1	1	3	1
5	1	1	1	1	3	1
5	1	1	1	1	3	1
5	1	1	1	1	3	1
5	1	1	2	1	3	1
5	1	1	2	1	3	1
5	1	1	2	1	3	1
5	1	1	2	1	3	1
5	1	1	2	1	3	1
5	1	1	2	1	3	1
5	1	1	2	1	3	1
5	1	1	2	1	3	1
5	1	1	2	1	3	1
5	1	1	2	1	3	1
5	1	1	2	1	3	1
5	1	1	2	1	3	1
5	1	1	2	1	3	1
5	1	1	2	1	3	1
5	1	1	2	1	3	1
5	1	1	2	1	3	1
5	1	1	2	1	3	1
5	1	1	2	1	3	1
5	1	1	2	1	3	1
5	1	1	2	1	3	1
5	1	1	2	1	3	1
5	1	1	2	1	3	1
5	1	1	2	1	3	1
5	1	1	2	1	3	1
5	1	1	2	1	3	1
5	1	1	2	1	3	1
5	1	1	2	1	3	1
5	1	1	2	1	3	1
5	1	1	2	1	3	1
5	1	1	2	1	3	1
5	1	1	2	1	3	1
5	1	1	2	1	3	1
5	1	1	2	1	3	1
5	1	1	2	1	3	1
5	1	1	2	1	3	1
5	1	1	2	1	3	1
5	1	1	2	1	3	1
5	1	1	2	1	3	1
5	1	1	2	1	3	1
5	1	1	2	1	3	1
5	1	1	2	1	3	1
5	1	1	2	1	3	1
5	1	1	2	1	3	1
5	1	1	2	1	3	1
5	1	1	2	1	3	1
5	1	1	2	1	3	1
5	1	1	2	1	3	1
5	1	1	2	1	3	1
5	1	1	2	1	3	1
5	1	1	2	1	3	1
5	1	1	2	1	3	1
5	1	1	2	1	3	1
5	1	1	2	1	3	1
5	1	1	2	1	3	1
5	1	1	2	1	3	1
5	1	1	2	1	3	1
5	1	1	2	1	3	1
5	1	1	2	1	3	1
5	1	1	2	1	3	1
5	1	1	2	1	3	1
5	1	1	2	1	3	1
5	1	1	2	1	3	1
5	1	1	2	1	3	1
5	1	1	2	1	3	1
5	1	1	2	1	3	1
5	1	1	2	1	3	1
5	1	1	2	1	3	1
5	1	1	2	1	3	1
5	1	1	2	1	3	1
5	1	1	2	1	3	1
5	1	1	2	1	3	1
5	1	1	2	1	3	1
5	1	2	1	3	1	0
5	1	2	1	2	2	0
5	1	2	1	3	1	1
5	1	2	1	3	1	1
5	1	2	1	2	2	1
5	1	2	1	3	1	1
5	1	2	1	2	2	1
5	1	2	1	3	1	1
5	1	2	1	2	2	1
5	1	2	1	3	1	1
5	1	2	1	2	2	1
5	1	2	1	2	2	1
5	1	2	1	2	2	1
5	1	2	1	3	1	1
5	1	2	1	3	1	1
5	1	2	1	3	1	1
5	1	2	1	2	2	1
5	1	2	1	2	2	1
5	1	2	1	2	2	1
5	1	2	1	2	2	1
5	1	2	1	3	1	1
5	1	2	1	2	2	1
5	1	2	1	3	1	1
5	1	2	1	2	2	1
5	1	2	1	3	1	1
5	1	2	1	3	1	1
5	1	2	1	3	1	1
5	1	2	1	2	2	1
5	1	2	1	3	1	1
5	1	2	1	3	1	1
5	1	2	1	2	2	1
5	1	2	1	2	2	1
5	1	2	1	3	1	1
5	1	2	1	2	2	1
5	1	2	1	2	2	1
5	1	2	1	3	1	1
5	1	2	1	3	1	1
5	1	2	1	3	1	1
5	1	2	1	2	2	1
5	1	2	1	3	1	1
5	1	2	1	2	2	1
5	1	2	1	3	1	1
5	1	2	1	2	2	1
5	1	2	1	3	1	1
5	1	2	1	3	1	1
5	1	2	1	2	2	1
5	1	2	1	2	2	1
5	1	2	1	2	2	1
5	1	2	1	3	1	1
5	1	2	1	3	1	1
5	1	2	1	3	1	1
5	1	2	1	2	2	1
5	1	2	1	2	2	1
5	1	2	1	2	2	1
5	1	2	1	2	2	1
5	1	2	1	3	1	1
5	1	2	1	2	2	1
5	1	2	1	3	1	1
5	1	2	1	2	2	1
5	1	2	1	3	1	1
5	1	2	1	3	1	1
5	1	2	1	3	1	1
5	1	2	1	2	2	1
5	1	2	1	2	2	1
5	1	2	1	3	1	1
5	1	2	1	3	1	1
5	1	2	1	2	2	1
5	1	2	1	2	2	1
5	1	2	1	3	1	1
5	1	2	1	2	2	1
5	1	2	1	2	2	1
5	1	2	1	3	1	1
5	1	2	2	3	2	0
5	1	2	2	3	2	0
5	1	2	2	3	2	0
5	1	2	2	2	1	1
5	1	2	2	2	1	1
5	1	2	2	3	2	1
5	1	2	2	2	1	1
5	1	2	2	3	2	1
5	1	2	2	2	1	1
5	1	2	2	3	2	1
5	1	2	2	2	1	1
5	1	2	2	2	1	1
5	1	2	2	3	2	1
5	1	2	2	2	1	1
5	1	2	2	2	1	1
5	1	2	2	2	1	1
5	1	2	2	3	2	1
5	1	2	2	2	1	1
5	1	2	2	3	2	1
5	1	2	2	2	1	1
5	1	2	2	3	2	1
5	1	2	2	3	2	1
5	1	2	2	3	2	1
5	1	2	2	2	1	1
5	1	2	2	3	2	1
5	1	2	2	2	1	1
5	1	2	2	2	1	1
5	1	2	2	3	2	1
5	1	2	2	2	1	1
5	1	2	2	2	1	1
5	1	2	2	3	2	1
5	1	2	2	2	1	1
5	1	2	2	3	2	1
5	1	2	2	3	2	1
5	1	2	2	3	2	1
5	1	2	2	2	1	1
5	1	2	2	3	2	0
5	1	2	2	3	2	0
5	1	2	2	2	1	1
5	1	2	2	2	1	1
5	1	2	2	2	1	1
5	1	2	2	3	2	1
5	1	2	2	2	1	1
5	1	2	2	3	2	1
5	1	2	2	2	1	1
5	1	2	2	3	2	1
5	1	2	2	2	1	1
5	1	2	2	3	2	1
5	1	2	2	3	2	1
5	1	2	2	2	1	1
5	1	2	2	2	1	1
5	1	2	2	2	1	1
5	1	2	2	3	2	1
5	1	2	2	2	1	1
5	1	2	2	3	2	1
5	1	2	2	2	1	1
5	1	2	2	3	2	1
5	1	2	2	3	2	1
5	1	2	2	3	2	1
5	1	2	2	2	1	1
5	1	2	2	3	2	1
5	1	2	2	2	1	1
5	1	2	2	2	1	1
5	1	2	2	3	2	1
5	1	2	2	2	1	1
5	1	2	2	2	1	1
5	1	2	2	3	2	1
5	1	2	2	2	1	1
5	1	2	2	3	2	1
5	1	2	2	3	2	1
5	1	2	2	3	2	1
5	1	2	2	2	1	1
6	1	1	1	1	3	0
6	1	1	1	1	3	0
6	1	1	1	1	3	1
6	1	1	1	1	3	1
6	1	1	1	1	3	1
6	1	1	1	1	3	1
6	1	1	1	1	3	1
6	1	1	1	1	3	1
6	1	1	1	1	3	1
6	1	1	1	1	3	1
6	1	1	1	1	3	1
6	1	1	1	1	3	1
6	1	1	1	1	3	1
6	1	1	1	1	3	1
6	1	1	1	1	3	1
6	1	1	1	1	3	1
6	1	1	1	1	3	1
6	1	1	1	1	3	1
6	1	1	1	1	3	1
6	1	1	1	1	3	1
6	1	1	1	1	3	1
6	1	1	1	1	3	1
6	1	1	1	1	3	1
6	1	1	1	1	3	1
6	1	1	1	1	3	1
6	1	1	1	1	3	1
6	1	1	1	1	3	1
6	1	1	1	1	3	1
6	1	1	1	1	3	1
6	1	1	1	1	3	1
6	1	1	1	1	3	1
6	1	1	1	1	3	1
6	1	1	1	1	3	1
6	1	1	1	1	3	1
6	1	1	1	1	3	1
6	1	1	1	1	3	1
6	1	1	1	1	3	1
6	1	1	1	1	3	1
6	1	1	1	1	3	1
6	1	1	1	1	3	1
6	1	1	1	1	3	1
6	1	1	1	1	3	1
6	1	1	1	1	3	1
6	1	1	1	1	3	1
6	1	1	1	1	3	1
6	1	1	1	1	3	1
6	1	1	1	1	3	1
6	1	1	1	1	3	1
6	1	1	1	1	3	1
6	1	1	1	1	3	1
6	1	1	1	1	3	1
6	1	1	1	1	3	1
6	1	1	1	1	3	1
6	1	1	1	1	3	1
6	1	1	1	1	3	1
6	1	1	1	1	3	1
6	1	1	1	1	3	1
6	1	1	1	1	3	1
6	1	1	1	1	3	1
6	1	1	1	1	3	1
6	1	1	1	1	3	1
6	1	1	1	1	3	1
6	1	1	1	1	3	1
6	1	1	1	1	3	1
6	1	1	1	1	3	1
6	1	1	1	1	3	1
6	1	1	1	1	3	1
6	1	1	1	1	3	1
6	1	1	1	1	3	1
6	1	1	1	1	3	1
6	1	1	1	1	3	1
6	1	1	1	1	3	1
6	1	1	2	1	3	0
6	1	1	2	1	3	1
6	1	1	2	1	3	1
6	1	1	2	1	3	1
6	1	1	2	1	3	1
6	1	1	2	1	3	1
6	1	1	2	1	3	1
6	1	1	2	1	3	1
6	1	1	2	1	3	1
6	1	1	2	1	3	1
6	1	1	2	1	3	1
6	1	1	2	1	3	1
6	1	1	2	1	3	1
6	1	1	2	1	3	1
6	1	1	2	1	3	1
6	1	1	2	1	3	1
6	1	1	2	1	3	1
6	1	1	2	1	3	1
6	1	1	2	1	3	1
6	1	1	2	1	3	1
6	1	1	2	1	3	1
6	1	1	2	1	3	1
6	1	1	2	1	3	1
6	1	1	2	1	3	1
6	1	1	2	1	3	1
6	1	1	2	1	3	1
6	1	1	2	1	3	1
6	1	1	2	1	3	1
6	1	1	2	1	3	1
6	1	1	2	1	3	1
6	1	1	2	1	3	1
6	1	1	2	1	3	1
6	1	1	2	1	3	1
6	1	1	2	1	3	1
6	1	1	2	1	3	1
6	1	1	2	1	3	1
6	1	1	2	1	3	1
6	1	1	2	1	3	1
6	1	1	2	1	3	1
6	1	1	2	1	3	1
6	1	1	2	1	3	1
6	1	1	2	1	3	1
6	1	1	2	1	3	1
6	1	1	2	1	3	1
6	1	1	2	1	3	1
6	1	1	2	1	3	1
6	1	1	2	1	3	1
6	1	1	2	1	3	1
6	1	1	2	1	3	1
6	1	1	2	1	3	1
6	1	1	2	1	3	1
6	1	1	2	1	3	1
6	1	1	2	1	3	1
6	1	1	2	1	3	1
6	1	1	2	1	3	1
6	1	1	2	1	3	1
6	1	1	2	1	3	1
6	1	1	2	1	3	1
6	1	1	2	1	3	1
6	1	1	2	1	3	1
6	1	1	2	1	3	1
6	1	1	2	1	3	1
6	1	1	2	1	3	1
6	1	1	2	1	3	1
6	1	1	2	1	3	1
6	1	1	2	1	3	1
6	1	1	2	1	3	1
6	1	1	2	1	3	1
6	1	1	2	1	3	1
6	1	1	2	1	3	1
6	1	1	2	1	3	1
6	1	1	2	1	3	1
6	1	2	1	2	2	0
6	1	2	1	2	2	0
6	1	2	1	2	2	0
6	1	2	1	3	1	1
6	1	2	1	2	2	1
6	1	2	1	3	1	1
6	1	2	1	2	2	1
6	1	2	1	3	1	1
6	1	2	1	2	2	1
6	1	2	1	3	1	1
6	1	2	1	2	2	1
6	1	2	1	3	1	1
6	1	2	1	2	2	1
6	1	2	1	3	1	1
6	1	2	1	2	2	1
6	1	2	1	3	1	1
6	1	2	1	3	1	1
6	1	2	1	2	2	1
6	1	2	1	2	2	1
6	1	2	1	3	1	1
6	1	2	1	2	2	1
6	1	2	1	3	1	1
6	1	2	1	3	1	1
6	1	2	1	3	1	1
6	1	2	1	2	2	1
6	1	2	1	2	2	1
6	1	2	1	3	1	1
6	1	2	1	3	1	1
6	1	2	1	2	2	1
6	1	2	1	2	2	1
6	1	2	1	3	1	1
6	1	2	1	3	1	1
6	1	2	1	3	1	1
6	1	2	1	2	2	1
6	1	2	1	3	1	1
6	1	2	1	2	2	1
6	1	2	1	3	1	1
6	1	2	1	2	2	1
6	1	2	1	3	1	1
6	1	2	1	2	2	1
6	1	2	1	3	1	1
6	1	2	1	2	2	1
6	1	2	1	2	2	1
6	1	2	1	3	1	1
6	1	2	1	2	2	1
6	1	2	1	3	1	1
6	1	2	1	2	2	1
6	1	2	1	3	1	1
6	1	2	1	2	2	1
6	1	2	1	3	1	1
6	1	2	1	3	1	1
6	1	2	1	2	2	1
6	1	2	1	2	2	1
6	1	2	1	2	2	1
6	1	2	1	3	1	1
6	1	2	1	2	2	1
6	1	2	1	3	1	1
6	1	2	1	3	1	1
6	1	2	1	3	1	1
6	1	2	1	2	2	1
6	1	2	1	2	2	1
6	1	2	1	3	1	1
6	1	2	1	3	1	1
6	1	2	1	2	2	1
6	1	2	1	2	2	1
6	1	2	1	3	1	1
6	1	2	1	3	1	1
6	1	2	1	3	1	1
6	1	2	1	2	2	1
6	1	2	1	2	2	1
6	1	2	1	3	1	1
6	1	2	1	2	2	1
6	1	2	2	3	2	0
6	1	2	2	3	2	1
6	1	2	2	2	1	1
6	1	2	2	2	1	1
6	1	2	2	2	1	1
6	1	2	2	3	2	1
6	1	2	2	3	2	1
6	1	2	2	2	1	1
6	1	2	2	3	2	1
6	1	2	2	3	2	1
6	1	2	2	2	1	1
6	1	2	2	3	2	1
6	1	2	2	2	1	1
6	1	2	2	3	2	1
6	1	2	2	2	1	1
6	1	2	2	2	1	1
6	1	2	2	3	2	1
6	1	2	2	3	2	1
6	1	2	2	2	1	1
6	1	2	2	2	1	1
6	1	2	2	3	2	1
6	1	2	2	2	1	1
6	1	2	2	2	1	1
6	1	2	2	3	2	1
6	1	2	2	3	2	1
6	1	2	2	2	1	1
6	1	2	2	3	2	1
6	1	2	2	2	1	1
6	1	2	2	3	2	1
6	1	2	2	2	1	1
6	1	2	2	3	2	1
6	1	2	2	2	1	1
6	1	2	2	2	1	1
6	1	2	2	3	2	1
6	1	2	2	2	1	1
6	1	2	2	3	2	1
6	1	2	2	3	2	0
6	1	2	2	3	2	1
6	1	2	2	2	1	1
6	1	2	2	2	1	1
6	1	2	2	2	1	1
6	1	2	2	3	2	1
6	1	2	2	3	2	1
6	1	2	2	2	1	1
6	1	2	2	3	2	1
6	1	2	2	3	2	1
6	1	2	2	2	1	1
6	1	2	2	3	2	1
6	1	2	2	2	1	1
6	1	2	2	3	2	1
6	1	2	2	2	1	1
6	1	2	2	2	1	1
6	1	2	2	3	2	1
6	1	2	2	3	2	1
6	1	2	2	3	2	1
6	1	2	2	2	1	1
6	1	2	2	2	1	1
6	1	2	2	2	1	1
6	1	2	2	2	1	1
6	1	2	2	3	2	1
6	1	2	2	3	2	1
6	1	2	2	2	1	1
6	1	2	2	3	2	1
6	1	2	2	2	1	1
6	1	2	2	3	2	1
6	1	2	2	2	1	1
6	1	2	2	3	2	1
6	1	2	2	2	1	1
6	1	2	2	2	1	1
6	1	2	2	3	2	1
6	1	2	2	2	1	1
6	1	2	2	3	2	1
7	1	1	1	1	3	0
7	1	1	1	1	3	0
7	1	1	1	1	3	0
7	1	1	1	1	3	1
7	1	1	1	1	3	1
7	1	1	1	1	3	1
7	1	1	1	1	3	1
7	1	1	1	1	3	1
7	1	1	1	1	3	1
7	1	1	1	1	3	1
7	1	1	1	1	3	1
7	1	1	1	1	3	1
7	1	1	1	1	3	1
7	1	1	1	1	3	1
7	1	1	1	1	3	1
7	1	1	1	1	3	1
7	1	1	1	1	3	1
7	1	1	1	1	3	1
7	1	1	1	1	3	1
7	1	1	1	1	3	1
7	1	1	1	1	3	1
7	1	1	1	1	3	1
7	1	1	1	1	3	1
7	1	1	1	1	3	1
7	1	1	1	1	3	1
7	1	1	1	1	3	1
7	1	1	1	1	3	1
7	1	1	1	1	3	1
7	1	1	1	1	3	1
7	1	1	1	1	3	1
7	1	1	1	1	3	1
7	1	1	1	1	3	1
7	1	1	1	1	3	1
7	1	1	1	1	3	1
7	1	1	1	1	3	1
7	1	1	1	1	3	1
7	1	1	1	1	3	1
7	1	1	1	1	3	1
7	1	1	1	1	3	1
7	1	1	1	1	3	1
7	1	1	1	1	3	1
7	1	1	1	1	3	1
7	1	1	1	1	3	1
7	1	1	1	1	3	1
7	1	1	1	1	3	1
7	1	1	1	1	3	1
7	1	1	1	1	3	1
7	1	1	1	1	3	1
7	1	1	1	1	3	1
7	1	1	1	1	3	1
7	1	1	1	1	3	1
7	1	1	1	1	3	1
7	1	1	1	1	3	1
7	1	1	1	1	3	1
7	1	1	1	1	3	1
7	1	1	1	1	3	1
7	1	1	1	1	3	1
7	1	1	1	1	3	1
7	1	1	1	1	3	1
7	1	1	1	1	3	1
7	1	1	1	1	3	1
7	1	1	1	1	3	1
7	1	1	1	1	3	1
7	1	1	1	1	3	1
7	1	1	1	1	3	1
7	1	1	1	1	3	1
7	1	1	1	1	3	1
7	1	1	1	1	3	1
7	1	1	1	1	3	1
7	1	1	1	1	3	1
7	1	1	1	1	3	1
7	1	1	1	1	3	1
7	1	1	2	1	3	0
7	1	1	2	1	3	0
7	1	1	2	1	3	1
7	1	1	2	1	3	1
7	1	1	2	1	3	1
7	1	1	2	1	3	1
7	1	1	2	1	3	1
7	1	1	2	1	3	1
7	1	1	2	1	3	1
7	1	1	2	1	3	1
7	1	1	2	1	3	1
7	1	1	2	1	3	1
7	1	1	2	1	3	1
7	1	1	2	1	3	1
7	1	1	2	1	3	1
7	1	1	2	1	3	1
7	1	1	2	1	3	1
7	1	1	2	1	3	1
7	1	1	2	1	3	1
7	1	1	2	1	3	1
7	1	1	2	1	3	1
7	1	1	2	1	3	1
7	1	1	2	1	3	1
7	1	1	2	1	3	1
7	1	1	2	1	3	1
7	1	1	2	1	3	1
7	1	1	2	1	3	1
7	1	1	2	1	3	1
7	1	1	2	1	3	1
7	1	1	2	1	3	1
7	1	1	2	1	3	1
7	1	1	2	1	3	1
7	1	1	2	1	3	1
7	1	1	2	1	3	1
7	1	1	2	1	3	1
7	1	1	2	1	3	1
7	1	1	2	1	3	1
7	1	1	2	1	3	1
7	1	1	2	1	3	1
7	1	1	2	1	3	1
7	1	1	2	1	3	1
7	1	1	2	1	3	1
7	1	1	2	1	3	1
7	1	1	2	1	3	1
7	1	1	2	1	3	1
7	1	1	2	1	3	1
7	1	1	2	1	3	1
7	1	1	2	1	3	1
7	1	1	2	1	3	1
7	1	1	2	1	3	1
7	1	1	2	1	3	1
7	1	1	2	1	3	1
7	1	1	2	1	3	1
7	1	1	2	1	3	1
7	1	1	2	1	3	1
7	1	1	2	1	3	1
7	1	1	2	1	3	1
7	1	1	2	1	3	1
7	1	1	2	1	3	1
7	1	1	2	1	3	1
7	1	1	2	1	3	1
7	1	1	2	1	3	1
7	1	1	2	1	3	1
7	1	1	2	1	3	1
7	1	1	2	1	3	1
7	1	1	2	1	3	1
7	1	1	2	1	3	1
7	1	1	2	1	3	1
7	1	1	2	1	3	1
7	1	1	2	1	3	1
7	1	1	2	1	3	1
7	1	1	2	1	3	1
7	1	2	1	2	2	0
7	1	2	1	2	2	0
7	1	2	1	3	1	1
7	1	2	1	3	1	1
7	1	2	1	2	2	1
7	1	2	1	3	1	1
7	1	2	1	3	1	1
7	1	2	1	2	2	1
7	1	2	1	2	2	1
7	1	2	1	3	1	1
7	1	2	1	2	2	1
7	1	2	1	3	1	1
7	1	2	1	2	2	1
7	1	2	1	3	1	1
7	1	2	1	2	2	1
7	1	2	1	3	1	1
7	1	2	1	3	1	1
7	1	2	1	2	2	1
7	1	2	1	3	1	1
7	1	2	1	2	2	1
7	1	2	1	3	1	1
7	1	2	1	2	2	1
7	1	2	1	2	2	1
7	1	2	1	3	1	1
7	1	2	1	2	2	1
7	1	2	1	3	1	1
7	1	2	1	2	2	1
7	1	2	1	2	2	1
7	1	2	1	3	1	1
7	1	2	1	2	2	1
7	1	2	1	2	2	1
7	1	2	1	3	1	1
7	1	2	1	3	1	1
7	1	2	1	3	1	1
7	1	2	1	3	1	1
7	1	2	1	2	2	1
7	1	2	1	2	2	0
7	1	2	1	3	1	1
7	1	2	1	3	1	1
7	1	2	1	2	2	1
7	1	2	1	3	1	1
7	1	2	1	3	1	1
7	1	2	1	2	2	1
7	1	2	1	2	2	1
7	1	2	1	3	1	1
7	1	2	1	2	2	1
7	1	2	1	3	1	1
7	1	2	1	2	2	1
7	1	2	1	3	1	1
7	1	2	1	2	2	1
7	1	2	1	2	2	1
7	1	2	1	3	1	1
7	1	2	1	3	1	1
7	1	2	1	2	2	1
7	1	2	1	3	1	1
7	1	2	1	2	2	1
7	1	2	1	3	1	1
7	1	2	1	2	2	1
7	1	2	1	2	2	1
7	1	2	1	3	1	1
7	1	2	1	2	2	1
7	1	2	1	3	1	1
7	1	2	1	2	2	1
7	1	2	1	2	2	1
7	1	2	1	3	1	1
7	1	2	1	2	2	1
7	1	2	1	2	2	1
7	1	2	1	3	1	1
7	1	2	1	3	1	1
7	1	2	1	3	1	1
7	1	2	1	3	1	1
7	1	2	1	2	2	1
7	1	2	2	3	2	0
7	1	2	2	2	1	0
7	1	2	2	3	2	0
7	1	2	2	3	2	0
7	1	2	2	2	1	0
7	1	2	2	2	1	0
7	1	2	2	2	1	1
7	1	2	2	2	1	1
7	1	2	2	3	2	1
7	1	2	2	2	1	1
7	1	2	2	3	2	1
7	1	2	2	2	1	1
7	1	2	2	3	2	1
7	1	2	2	2	1	1
7	1	2	2	2	1	1
7	1	2	2	3	2	1
7	1	2	2	2	1	1
7	1	2	2	3	2	1
7	1	2	2	3	2	1
7	1	2	2	3	2	1
7	1	2	2	2	1	1
7	1	2	2	2	1	1
7	1	2	2	3	2	1
7	1	2	2	3	2	1
7	1	2	2	3	2	1
7	1	2	2	2	1	1
7	1	2	2	3	2	1
7	1	2	2	3	2	1
7	1	2	2	2	1	1
7	1	2	2	3	2	1
7	1	2	2	3	2	1
7	1	2	2	2	1	1
7	1	2	2	2	1	1
7	1	2	2	2	1	1
7	1	2	2	3	2	1
7	1	2	2	2	1	1
7	1	2	2	2	1	1
7	1	2	2	3	2	1
7	1	2	2	2	1	1
7	1	2	2	3	2	1
7	1	2	2	2	1	1
7	1	2	2	3	2	1
7	1	2	2	2	1	1
7	1	2	2	3	2	1
7	1	2	2	2	1	1
7	1	2	2	3	2	1
7	1	2	2	3	2	1
7	1	2	2	2	1	1
7	1	2	2	2	1	1
7	1	2	2	3	2	1
7	1	2	2	2	1	1
7	1	2	2	2	1	1
7	1	2	2	3	2	1
7	1	2	2	3	2	1
7	1	2	2	3	2	1
7	1	2	2	2	1	1
7	1	2	2	2	1	1
7	1	2	2	3	2	1
7	1	2	2	2	1	1
7	1	2	2	3	2	1
7	1	2	2	3	2	1
7	1	2	2	2	1	1
7	1	2	2	3	2	1
7	1	2	2	3	2	1
7	1	2	2	2	1	1
7	1	2	2	3	2	1
7	1	2	2	3	2	1
7	1	2	2	2	1	1
7	1	2	2	2	1	1
7	1	2	2	2	1	1
7	1	2	2	3	2	1
7	1	2	2	2	1	1
8	1	1	1	1	3	1
8	1	1	1	1	3	1
8	1	1	1	1	3	1
8	1	1	1	1	3	1
8	1	1	1	1	3	1
8	1	1	1	1	3	1
8	1	1	1	1	3	1
8	1	1	1	1	3	1
8	1	1	1	1	3	1
8	1	1	1	1	3	1
8	1	1	1	1	3	1
8	1	1	1	1	3	1
8	1	1	1	1	3	1
8	1	1	1	1	3	1
8	1	1	1	1	3	1
8	1	1	1	1	3	1
8	1	1	1	1	3	1
8	1	1	1	1	3	1
8	1	1	1	1	3	1
8	1	1	1	1	3	1
8	1	1	1	1	3	1
8	1	1	1	1	3	1
8	1	1	1	1	3	1
8	1	1	1	1	3	1
8	1	1	1	1	3	1
8	1	1	1	1	3	1
8	1	1	1	1	3	1
8	1	1	1	1	3	1
8	1	1	1	1	3	1
8	1	1	1	1	3	1
8	1	1	1	1	3	1
8	1	1	1	1	3	1
8	1	1	1	1	3	1
8	1	1	1	1	3	1
8	1	1	1	1	3	1
8	1	1	1	1	3	1
8	1	1	1	1	3	1
8	1	1	1	1	3	1
8	1	1	1	1	3	1
8	1	1	1	1	3	1
8	1	1	1	1	3	1
8	1	1	1	1	3	1
8	1	1	1	1	3	1
8	1	1	1	1	3	1
8	1	1	1	1	3	1
8	1	1	1	1	3	1
8	1	1	1	1	3	1
8	1	1	1	1	3	1
8	1	1	1	1	3	1
8	1	1	1	1	3	1
8	1	1	1	1	3	1
8	1	1	1	1	3	1
8	1	1	1	1	3	1
8	1	1	1	1	3	1
8	1	1	1	1	3	1
8	1	1	1	1	3	1
8	1	1	1	1	3	1
8	1	1	1	1	3	1
8	1	1	1	1	3	1
8	1	1	1	1	3	1
8	1	1	1	1	3	1
8	1	1	1	1	3	1
8	1	1	1	1	3	1
8	1	1	1	1	3	1
8	1	1	1	1	3	1
8	1	1	1	1	3	1
8	1	1	1	1	3	1
8	1	1	1	1	3	1
8	1	1	1	1	3	1
8	1	1	1	1	3	1
8	1	1	1	1	3	1
8	1	1	1	1	3	1
8	1	1	2	1	3	0
8	1	1	2	1	3	0
8	1	1	2	1	3	0
8	1	1	2	1	3	1
8	1	1	2	1	3	1
8	1	1	2	1	3	1
8	1	1	2	1	3	1
8	1	1	2	1	3	1
8	1	1	2	1	3	1
8	1	1	2	1	3	1
8	1	1	2	1	3	1
8	1	1	2	1	3	1
8	1	1	2	1	3	1
8	1	1	2	1	3	1
8	1	1	2	1	3	1
8	1	1	2	1	3	1
8	1	1	2	1	3	1
8	1	1	2	1	3	1
8	1	1	2	1	3	1
8	1	1	2	1	3	1
8	1	1	2	1	3	1
8	1	1	2	1	3	1
8	1	1	2	1	3	1
8	1	1	2	1	3	1
8	1	1	2	1	3	1
8	1	1	2	1	3	1
8	1	1	2	1	3	1
8	1	1	2	1	3	1
8	1	1	2	1	3	1
8	1	1	2	1	3	1
8	1	1	2	1	3	1
8	1	1	2	1	3	1
8	1	1	2	1	3	1
8	1	1	2	1	3	1
8	1	1	2	1	3	1
8	1	1	2	1	3	1
8	1	1	2	1	3	1
8	1	1	2	1	3	1
8	1	1	2	1	3	1
8	1	1	2	1	3	1
8	1	1	2	1	3	1
8	1	1	2	1	3	1
8	1	1	2	1	3	1
8	1	1	2	1	3	1
8	1	1	2	1	3	1
8	1	1	2	1	3	1
8	1	1	2	1	3	1
8	1	1	2	1	3	1
8	1	1	2	1	3	1
8	1	1	2	1	3	1
8	1	1	2	1	3	1
8	1	1	2	1	3	1
8	1	1	2	1	3	1
8	1	1	2	1	3	1
8	1	1	2	1	3	1
8	1	1	2	1	3	1
8	1	1	2	1	3	1
8	1	1	2	1	3	1
8	1	1	2	1	3	1
8	1	1	2	1	3	1
8	1	1	2	1	3	1
8	1	1	2	1	3	1
8	1	1	2	1	3	1
8	1	1	2	1	3	1
8	1	1	2	1	3	1
8	1	1	2	1	3	1
8	1	1	2	1	3	1
8	1	1	2	1	3	1
8	1	1	2	1	3	1
8	1	1	2	1	3	1
8	1	1	2	1	3	1
8	1	1	2	1	3	1
8	1	2	1	2	2	0
8	1	2	1	3	1	1
8	1	2	1	2	2	1
8	1	2	1	2	2	1
8	1	2	1	3	1	1
8	1	2	1	3	1	1
8	1	2	1	2	2	1
8	1	2	1	3	1	1
8	1	2	1	2	2	1
8	1	2	1	3	1	1
8	1	2	1	2	2	1
8	1	2	1	2	2	1
8	1	2	1	3	1	1
8	1	2	1	2	2	1
8	1	2	1	3	1	1
8	1	2	1	2	2	1
8	1	2	1	3	1	1
8	1	2	1	2	2	1
8	1	2	1	3	1	1
8	1	2	1	3	1	1
8	1	2	1	2	2	1
8	1	2	1	2	2	1
8	1	2	1	3	1	1
8	1	2	1	3	1	1
8	1	2	1	3	1	1
8	1	2	1	2	2	1
8	1	2	1	3	1	1
8	1	2	1	2	2	1
8	1	2	1	3	1	1
8	1	2	1	2	2	1
8	1	2	1	3	1	1
8	1	2	1	2	2	1
8	1	2	1	3	1	1
8	1	2	1	2	2	1
8	1	2	1	3	1	1
8	1	2	1	2	2	1
8	1	2	1	2	2	0
8	1	2	1	3	1	1
8	1	2	1	2	2	1
8	1	2	1	2	2	1
8	1	2	1	3	1	1
8	1	2	1	3	1	1
8	1	2	1	2	2	1
8	1	2	1	3	1	1
8	1	2	1	2	2	1
8	1	2	1	3	1	1
8	1	2	1	2	2	1
8	1	2	1	2	2	1
8	1	2	1	3	1	1
8	1	2	1	2	2	1
8	1	2	1	3	1	1
8	1	2	1	2	2	1
8	1	2	1	3	1	1
8	1	2	1	2	2	1
8	1	2	1	2	2	1
8	1	2	1	3	1	1
8	1	2	1	3	1	1
8	1	2	1	2	2	1
8	1	2	1	2	2	1
8	1	2	1	3	1	1
8	1	2	1	3	1	1
8	1	2	1	3	1	1
8	1	2	1	3	1	1
8	1	2	1	2	2	1
8	1	2	1	3	1	1
8	1	2	1	2	2	1
8	1	2	1	3	1	1
8	1	2	1	2	2	1
8	1	2	1	3	1	1
8	1	2	1	2	2	1
8	1	2	1	3	1	1
8	1	2	1	2	2	1
8	1	2	2	2	1	1
8	1	2	2	3	2	1
8	1	2	2	2	1	1
8	1	2	2	3	2	1
8	1	2	2	3	2	1
8	1	2	2	2	1	1
8	1	2	2	2	1	1
8	1	2	2	2	1	1
8	1	2	2	3	2	1
8	1	2	2	2	1	1
8	1	2	2	3	2	1
8	1	2	2	3	2	1
8	1	2	2	3	2	1
8	1	2	2	3	2	1
8	1	2	2	2	1	1
8	1	2	2	2	1	1
8	1	2	2	3	2	1
8	1	2	2	3	2	1
8	1	2	2	2	1	1
8	1	2	2	2	1	1
8	1	2	2	2	1	1
8	1	2	2	3	2	1
8	1	2	2	2	1	1
8	1	2	2	3	2	1
8	1	2	2	2	1	1
8	1	2	2	2	1	1
8	1	2	2	3	2	1
8	1	2	2	3	2	1
8	1	2	2	2	1	1
8	1	2	2	2	1	1
8	1	2	2	3	2	1
8	1	2	2	3	2	1
8	1	2	2	2	1	1
8	1	2	2	3	2	1
8	1	2	2	3	2	1
8	1	2	2	2	1	1
8	1	2	2	3	2	0
8	1	2	2	2	1	1
8	1	2	2	3	2	1
8	1	2	2	2	1	1
8	1	2	2	3	2	1
8	1	2	2	3	2	1
8	1	2	2	2	1	1
8	1	2	2	2	1	1
8	1	2	2	2	1	1
8	1	2	2	3	2	1
8	1	2	2	2	1	1
8	1	2	2	3	2	1
8	1	2	2	3	2	1
8	1	2	2	3	2	1
8	1	2	2	2	1	1
8	1	2	2	2	1	1
8	1	2	2	3	2	1
8	1	2	2	3	2	1
8	1	2	2	2	1	1
[truncated: 4,625 more rows]

## Sheet: MainExp_Analysis2_RTs
Participant	Task	Association	Congruency	Error-type	Matching	ACC	RTs		# Analysis 2 was performed on JA data only
1	1	1	1	1	3	1	655		# Reaction Times excluded if 2.5 SD above or below the individual mean of each experimental condition (correct trials only)
1	1	1	1	1	3	1	615
1	1	1	1	1	3	1	673
1	1	1	1	1	3	1	721
1	1	1	1	1	3	1	921
1	1	1	1	1	3	1	720
1	1	1	1	1	3	1	550
1	1	1	1	1	3	1	531
1	1	1	1	1	3	1	415
1	1	1	1	1	3	1	703
1	1	1	1	1	3	1	374
1	1	1	1	1	3	1	438
1	1	1	1	1	3	1	421
1	1	1	1	1	3	1	434
1	1	1	1	1	3	1	403
1	1	1	1	1	3	1	391
1	1	1	1	1	3	1	417
1	1	1	1	1	3	1	994
1	1	1	1	1	3	1	285
1	1	1	1	1	3	1	779
1	1	1	1	1	3	1	328
1	1	1	1	1	3	1	345
1	1	1	1	1	3	1	371
1	1	1	1	1	3	1	509
1	1	1	1	1	3	1	380
1	1	1	1	1	3	1	678
1	1	1	1	1	3	1	263
1	1	1	1	1	3	1	273
1	1	1	1	1	3	1	621
1	1	1	1	1	3	1	335
1	1	1	1	1	3	1	817
1	1	1	1	1	3	1	671
1	1	1	1	1	3	1	790
1	1	1	1	1	3	1	283
1	1	1	1	1	3	1	656
1	1	1	1	1	3	1	455
1	1	1	1	1	3	1	479
1	1	1	1	1	3	1	377
1	1	1	1	1	3	1	550
1	1	1	1	1	3	1	353
1	1	1	1	1	3	1	335
1	1	1	1	1	3	1	416
1	1	1	1	1	3	1	206
1	1	1	1	1	3	1	303
1	1	1	1	1	3	1	362
1	1	1	1	1	3	1	279
1	1	1	1	1	3	1	215
1	1	1	1	1	3	1	169
1	1	1	1	1	3	1	233
1	1	1	1	1	3	1	77
1	1	1	1	1	3	1	260
1	1	1	1	1	3	1	65
1	1	1	1	1	3	1	316
1	1	1	1	1	3	1	343
1	1	1	1	1	3	1	362
1	1	1	1	1	3	1	209
1	1	1	1	1	3	1	198
1	1	1	1	1	3	1	175
1	1	1	1	1	3	1	336
1	1	1	1	1	3	1	159
1	1	1	1	1	3	1	245
1	1	1	1	1	3	1	249
1	1	1	1	1	3	1	282
1	1	1	1	1	3	1	193
1	1	1	2	1	3	1	1157
1	1	1	2	1	3	1	826
1	1	1	2	1	3	1	629
1	1	1	2	1	3	1	744
1	1	1	2	1	3	1	780
1	1	1	2	1	3	1	746
1	1	1	2	1	3	1	596
1	1	1	2	1	3	1	496
1	1	1	2	1	3	1	371
1	1	1	2	1	3	1	1308
1	1	1	2	1	3	1	861
1	1	1	2	1	3	1	369
1	1	1	2	1	3	1	457
1	1	1	2	1	3	1	621
1	1	1	2	1	3	1	575
1	1	1	2	1	3	1	327
1	1	1	2	1	3	1	284
1	1	1	2	1	3	1	466
1	1	1	2	1	3	1	403
1	1	1	2	1	3	1	539
1	1	1	2	1	3	1	703
1	1	1	2	1	3	1	260
1	1	1	2	1	3	1	67
1	1	1	2	1	3	1	492
1	1	1	2	1	3	1	318
1	1	1	2	1	3	1	279
1	1	1	2	1	3	1	238
1	1	1	2	1	3	1	560
1	1	1	2	1	3	1	381
1	1	1	2	1	3	1	539
1	1	1	2	1	3	1	951
1	1	1	2	1	3	1	378
1	1	1	2	1	3	1	373
1	1	1	2	1	3	1	418
1	1	1	2	1	3	1	545
1	1	1	2	1	3	1	365
1	1	1	2	1	3	1	496
1	1	1	2	1	3	1	254
1	1	1	2	1	3	1	211
1	1	1	2	1	3	1	294
1	1	1	2	1	3	1	277
1	1	1	2	1	3	1	269
1	1	1	2	1	3	1	391
1	1	1	2	1	3	1	273
1	1	1	2	1	3	1	900
1	1	1	2	1	3	1	285
1	1	1	2	1	3	1	259
1	1	1	2	1	3	1	12
1	1	1	2	1	3	1	145
1	1	1	2	1	3	1	185
1	1	1	2	1	3	1	809
1	1	1	2	1	3	1	248
1	1	1	2	1	3	1	167
1	1	1	2	1	3	1	175
1	1	1	2	1	3	1	136
1	1	1	2	1	3	1	31
1	1	1	2	1	3	1	237
1	1	1	2	1	3	1	173
1	1	1	2	1	3	1	220
1	1	1	2	1	3	1	171
1	1	1	2	1	3	1	241
1	1	1	2	1	3	1	226
1	1	2	1	3	1	1	929
1	1	2	1	2	2	1	740
1	1	2	1	3	1	1	700
1	1	2	1	3	1	1	596
1	1	2	1	2	2	1	1115
1	1	2	1	3	1	1	729
1	1	2	1	2	2	1	493
1	1	2	1	2	2	1	365
1	1	2	1	3	1	1	370
1	1	2	1	2	2	1	329
1	1	2	1	2	2	1	401
1	1	2	1	3	1	1	363
1	1	2	1	3	1	1	463
1	1	2	1	3	1	1	521
1	1	2	1	3	1	1	340
1	1	2	1	2	2	1	715
1	1	2	1	3	1	1	338
1	1	2	1	2	2	1	693
1	1	2	1	2	2	1	803
1	1	2	1	3	1	1	431
1	1	2	1	2	2	1	507
1	1	2	1	3	1	1	257
1	1	2	1	3	1	1	265
1	1	2	1	2	2	1	370
1	1	2	1	3	1	1	308
1	1	2	1	2	2	1	288
1	1	2	1	3	1	1	251
1	1	2	1	2	2	1	160
1	1	2	1	2	2	1	328
1	1	2	1	3	1	1	580
1	1	2	1	2	2	1	492
1	1	2	1	2	2	1	1014
1	1	2	1	3	1	1	685
1	1	2	1	2	2	1	597
1	1	2	1	3	1	1	869
1	1	2	1	3	1	1	686
1	1	2	1	3	1	1	636
1	1	2	1	2	2	1	403
1	1	2	1	3	1	1	452
1	1	2	1	2	2	1	269
1	1	2	1	3	1	1	334
1	1	2	1	2	2	1	282
1	1	2	1	2	2	1	288
1	1	2	1	3	1	1	165
1	1	2	1	3	1	1	407
1	1	2	1	3	1	1	343
1	1	2	1	3	1	1	338
1	1	2	1	2	2	1	288
1	1	2	1	3	1	1	101
1	1	2	1	2	2	1	238
1	1	2	1	2	2	1	79
1	1	2	1	3	1	1	338
1	1	2	1	2	2	1	178
1	1	2	1	3	1	1	73
1	1	2	1	3	1	1	588
1	1	2	1	2	2	1	196
1	1	2	1	3	1	1	317
1	1	2	1	2	2	1	333
1	1	2	1	3	1	1	399
1	1	2	1	2	2	1	189
1	1	2	1	2	2	1	413
1	1	2	1	3	1	1	130
1	1	2	2	3	2	1	924
1	1	2	2	2	1	1	1387
1	1	2	2	2	1	1	1009
1	1	2	2	3	2	1	883
1	1	2	2	2	1	1	669
1	1	2	2	2	1	1	1097
1	1	2	2	2	1	1	640
1	1	2	2	3	2	1	588
1	1	2	2	3	2	1	345
1	1	2	2	2	1	1	497
1	1	2	2	2	1	1	384
1	1	2	2	3	2	1	1371
1	1	2	2	2	1	1	552
1	1	2	2	2	1	1	258
1	1	2	2	2	1	1	372
1	1	2	2	3	2	1	645
1	1	2	2	3	2	1	437
1	1	2	2	2	1	1	389
1	1	2	2	3	2	1	975
1	1	2	2	3	2	1	325
1	1	2	2	2	1	1	306
1	1	2	2	2	1	1	331
1	1	2	2	3	2	1	160
1	1	2	2	2	1	1	373
1	1	2	2	3	2	1	266
1	1	2	2	2	1	1	603
1	1	2	2	3	2	1	47
1	1	2	2	2	1	1	611
1	1	2	2	2	1	1	409
1	1	2	2	3	2	1	511
1	1	2	2	3	2	1	728
1	1	2	2	2	1	1	773
1	1	2	2	2	1	1	413
1	1	2	2	3	2	1	874
1	1	2	2	2	1	1	601
1	1	2	2	3	2	1	472
1	1	2	2	2	1	1	445
1	1	2	2	3	2	1	536
1	1	2	2	2	1	1	448
1	1	2	2	2	1	1	643
1	1	2	2	3	2	1	412
1	1	2	2	3	2	1	270
1	1	2	2	2	1	1	241
1	1	2	2	3	2	1	294
1	1	2	2	2	1	1	74
1	1	2	2	3	2	1	380
1	1	2	2	2	1	1	398
1	1	2	2	2	1	1	683
1	1	2	2	2	1	1	303
1	1	2	2	3	2	1	304
1	1	2	2	3	2	1	264
1	1	2	2	2	1	1	285
1	1	2	2	3	2	1	393
1	1	2	2	2	1	1	358
1	1	2	2	2	1	1	228
1	1	2	2	3	2	1	2
1	1	2	2	2	1	1	262
1	1	2	2	2	1	1	267
1	1	2	2	3	2	1	302
1	1	2	2	2	1	1	549
1	1	2	2	3	2	1	265
1	1	2	2	2	1	1	436
1	1	2	2	3	2	1	240
3	1	1	1	1	3	1	1012
3	1	1	1	1	3	1	789
3	1	1	1	1	3	1	644
3	1	1	1	1	3	1	713
3	1	1	1	1	3	1	867
3	1	1	1	1	3	1	1067
3	1	1	1	1	3	1	762
3	1	1	1	1	3	1	658
3	1	1	1	1	3	1	1288
3	1	1	1	1	3	1	1145
3	1	1	1	1	3	1	654
3	1	1	1	1	3	1	512
3	1	1	1	1	3	1	607
3	1	1	1	1	3	1	860
3	1	1	1	1	3	1	905
3	1	1	1	1	3	1	984
3	1	1	1	1	3	1	725
3	1	1	1	1	3	1	548
3	1	1	1	1	3	1	1021
3	1	1	1	1	3	1	569
3	1	1	1	1	3	1	462
3	1	1	1	1	3	1	945
3	1	1	1	1	3	1	762
3	1	1	1	1	3	1	839
3	1	1	1	1	3	1	784
3	1	1	1	1	3	1	537
3	1	1	1	1	3	1	1207
3	1	1	1	1	3	1	1355
3	1	1	1	1	3	1	535
3	1	1	1	1	3	1	524
3	1	1	1	1	3	1	619
3	1	1	1	1	3	1	618
3	1	1	1	1	3	1	1018
3	1	1	1	1	3	1	612
3	1	1	1	1	3	1	522
3	1	1	1	1	3	1	650
3	1	1	1	1	3	1	631
3	1	1	1	1	3	1	530
3	1	1	1	1	3	1	845
3	1	1	1	1	3	1	657
3	1	1	1	1	3	1	786
3	1	1	1	1	3	1	636
3	1	1	1	1	3	1	581
3	1	1	1	1	3	1	667
3	1	1	1	1	3	1	574
3	1	1	1	1	3	1	536
3	1	1	1	1	3	1	611
3	1	1	1	1	3	1	525
3	1	1	1	1	3	1	513
3	1	1	1	1	3	1	782
3	1	1	1	1	3	1	737
3	1	1	1	1	3	1	553
3	1	1	1	1	3	1	512
3	1	1	1	1	3	1	688
3	1	1	1	1	3	1	393
3	1	1	1	1	3	1	540
3	1	1	1	1	3	1	680
3	1	1	1	1	3	1	562
3	1	1	1	1	3	1	593
3	1	1	1	1	3	1	421
3	1	1	1	1	3	1	533
3	1	1	1	1	3	1	629
3	1	1	1	1	3	1	594
3	1	1	1	1	3	1	334
3	1	1	1	1	3	1	518
3	1	1	1	1	3	1	570
3	1	1	1	1	3	1	428
3	1	1	1	1	3	1	555
3	1	1	1	1	3	1	493
3	1	1	1	1	3	1	361
3	1	1	2	1	3	1	779
3	1	1	2	1	3	1	984
3	1	1	2	1	3	1	1055
3	1	1	2	1	3	1	1271
3	1	1	2	1	3	1	860
3	1	1	2	1	3	1	689
3	1	1	2	1	3	1	747
3	1	1	2	1	3	1	909
3	1	1	2	1	3	1	673
3	1	1	2	1	3	1	710
3	1	1	2	1	3	1	685
3	1	1	2	1	3	1	1255
3	1	1	2	1	3	1	723
3	1	1	2	1	3	1	637
3	1	1	2	1	3	1	664
3	1	1	2	1	3	1	587
3	1	1	2	1	3	1	592
3	1	1	2	1	3	1	902
3	1	1	2	1	3	1	594
3	1	1	2	1	3	1	701
3	1	1	2	1	3	1	796
3	1	1	2	1	3	1	842
3	1	1	2	1	3	1	716
3	1	1	2	1	3	1	1894
3	1	1	2	1	3	1	832
3	1	1	2	1	3	1	697
3	1	1	2	1	3	1	746
3	1	1	2	1	3	1	1118
3	1	1	2	1	3	1	748
3	1	1	2	1	3	1	1042
3	1	1	2	1	3	1	559
3	1	1	2	1	3	1	966
3	1	1	2	1	3	1	1357
3	1	1	2	1	3	1	605
3	1	1	2	1	3	1	730
3	1	1	2	1	3	1	601
3	1	1	2	1	3	1	621
3	1	1	2	1	3	1	677
3	1	1	2	1	3	1	641
3	1	1	2	1	3	1	741
3	1	1	2	1	3	1	754
3	1	1	2	1	3	1	547
3	1	1	2	1	3	1	635
3	1	1	2	1	3	1	672
3	1	1	2	1	3	1	635
3	1	1	2	1	3	1	630
3	1	1	2	1	3	1	577
3	1	1	2	1	3	1	539
3	1	1	2	1	3	1	479
3	1	1	2	1	3	1	574
3	1	1	2	1	3	1	486
3	1	1	2	1	3	1	547
3	1	1	2	1	3	1	501
3	1	1	2	1	3	1	650
3	1	1	2	1	3	1	507
3	1	1	2	1	3	1	443
3	1	1	2	1	3	1	653
3	1	1	2	1	3	1	808
3	1	1	2	1	3	1	555
3	1	1	2	1	3	1	601
3	1	1	2	1	3	1	522
3	1	1	2	1	3	1	595
3	1	1	2	1	3	1	462
3	1	1	2	1	3	1	733
3	1	1	2	1	3	1	593
3	1	1	2	1	3	1	552
3	1	1	2	1	3	1	570
3	1	1	2	1	3	1	610
3	1	1	2	1	3	1	518
3	1	1	2	1	3	1	539
3	1	2	1	2	2	1	801
3	1	2	1	3	1	1	1087
3	1	2	1	2	2	1	800
3	1	2	1	3	1	1	966
3	1	2	1	3	1	1	1070
3	1	2	1	2	2	1	1005
3	1	2	1	2	2	1	955
3	1	2	1	3	1	1	867
3	1	2	1	3	1	1	737
3	1	2	1	3	1	1	1094
3	1	2	1	2	2	1	1259
3	1	2	1	2	2	1	1787
3	1	2	1	3	1	1	1261
3	1	2	1	3	1	1	698
3	1	2	1	3	1	1	1003
3	1	2	1	3	1	1	1038
3	1	2	1	2	2	1	1336
3	1	2	1	2	2	1	757
3	1	2	1	2	2	1	1501
3	1	2	1	3	1	1	771
3	1	2	1	2	2	1	1714
3	1	2	1	2	2	1	1003
3	1	2	1	3	1	1	728
3	1	2	1	3	1	1	1231
3	1	2	1	2	2	1	1083
3	1	2	1	3	1	1	578
3	1	2	1	3	1	1	1452
3	1	2	1	2	2	1	1762
3	1	2	1	2	2	1	1539
3	1	2	1	3	1	1	1037
3	1	2	1	2	2	1	729
3	1	2	1	2	2	1	759
3	1	2	1	2	2	1	1016
3	1	2	1	3	1	1	671
3	1	2	1	2	2	1	582
3	1	2	1	3	1	1	701
3	1	2	1	2	2	1	645
3	1	2	1	3	1	1	702
3	1	2	1	2	2	1	759
3	1	2	1	2	2	1	865
3	1	2	1	3	1	1	813
3	1	2	1	3	1	1	749
3	1	2	1	3	1	1	589
3	1	2	1	2	2	1	665
3	1	2	1	2	2	1	524
3	1	2	1	3	1	1	513
3	1	2	1	3	1	1	513
3	1	2	1	2	2	1	617
3	1	2	1	3	1	1	559
3	1	2	1	3	1	1	638
3	1	2	1	2	2	1	569
3	1	2	1	2	2	1	518
3	1	2	1	2	2	1	548
3	1	2	1	3	1	1	716
3	1	2	1	2	2	1	806
3	1	2	1	2	2	1	748
3	1	2	1	3	1	1	652
3	1	2	1	3	1	1	553
3	1	2	1	2	2	1	759
3	1	2	1	3	1	1	594
3	1	2	1	3	1	1	1030
3	1	2	1	2	2	1	786
3	1	2	1	2	2	1	704
3	1	2	1	3	1	1	603
3	1	2	1	2	2	1	574
3	1	2	1	2	2	1	567
3	1	2	1	2	2	1	510
3	1	2	1	3	1	1	498
3	1	2	2	3	2	1	1580
3	1	2	2	2	1	1	1314
3	1	2	2	2	1	1	912
3	1	2	2	2	1	1	780
3	1	2	2	2	1	1	835
3	1	2	2	2	1	1	651
3	1	2	2	3	2	1	1619
3	1	2	2	2	1	1	524
3	1	2	2	2	1	1	526
3	1	2	2	2	1	1	948
3	1	2	2	2	1	1	637
3	1	2	2	3	2	1	2572
3	1	2	2	3	2	1	2966
3	1	2	2	2	1	1	639
3	1	2	2	2	1	1	634
3	1	2	2	2	1	1	560
3	1	2	2	3	2	1	1824
3	1	2	2	2	1	1	973
3	1	2	2	2	1	1	654
3	1	2	2	3	2	1	2176
3	1	2	2	2	1	1	596
3	1	2	2	2	1	1	425
3	1	2	2	3	2	1	1427
3	1	2	2	2	1	1	594
3	1	2	2	3	2	1	1990
3	1	2	2	3	2	1	583
3	1	2	2	2	1	1	610
3	1	2	2	3	2	1	1654
3	1	2	2	2	1	1	740
3	1	2	2	3	2	1	729
3	1	2	2	2	1	1	640
3	1	2	2	2	1	1	646
3	1	2	2	3	2	1	628
3	1	2	2	2	1	1	501
3	1	2	2	3	2	1	749
3	1	2	2	3	2	1	488
3	1	2	2	2	1	1	533
3	1	2	2	2	1	1	446
3	1	2	2	2	1	1	520
3	1	2	2	2	1	1	495
3	1	2	2	3	2	1	806
3	1	2	2	2	1	1	617
3	1	2	2	2	1	1	592
3	1	2	2	3	2	1	518
3	1	2	2	3	2	1	551
3	1	2	2	2	1	1	577
3	1	2	2	3	2	1	798
3	1	2	2	2	1	1	395
3	1	2	2	3	2	1	544
3	1	2	2	2	1	1	560
3	1	2	2	3	2	1	556
3	1	2	2	2	1	1	570
3	1	2	2	3	2	1	468
3	1	2	2	2	1	1	319
3	1	2	2	2	1	1	586
3	1	2	2	3	2	1	676
3	1	2	2	2	1	1	510
3	1	2	2	3	2	1	583
3	1	2	2	3	2	1	521
4	1	1	1	1	3	1	644
4	1	1	1	1	3	1	574
4	1	1	1	1	3	1	599
4	1	1	1	1	3	1	614
4	1	1	1	1	3	1	562
4	1	1	1	1	3	1	527
4	1	1	1	1	3	1	586
4	1	1	1	1	3	1	680
4	1	1	1	1	3	1	822
4	1	1	1	1	3	1	473
4	1	1	1	1	3	1	623
4	1	1	1	1	3	1	472
4	1	1	1	1	3	1	433
4	1	1	1	1	3	1	549
4	1	1	1	1	3	1	565
4	1	1	1	1	3	1	442
4	1	1	1	1	3	1	518
4	1	1	1	1	3	1	540
4	1	1	1	1	3	1	501
4	1	1	1	1	3	1	482
4	1	1	1	1	3	1	501
4	1	1	1	1	3	1	569
4	1	1	1	1	3	1	733
4	1	1	1	1	3	1	506
4	1	1	1	1	3	1	437
4	1	1	1	1	3	1	429
4	1	1	1	1	3	1	416
4	1	1	1	1	3	1	374
4	1	1	1	1	3	1	583
4	1	1	1	1	3	1	914
4	1	1	1	1	3	1	467
4	1	1	1	1	3	1	436
4	1	1	1	1	3	1	443
4	1	1	1	1	3	1	454
4	1	1	1	1	3	1	491
4	1	1	1	1	3	1	583
4	1	1	1	1	3	1	624
4	1	1	1	1	3	1	650
4	1	1	1	1	3	1	557
4	1	1	1	1	3	1	568
4	1	1	1	1	3	1	519
4	1	1	1	1	3	1	512
4	1	1	1	1	3	1	486
4	1	1	1	1	3	1	544
4	1	1	1	1	3	1	504
4	1	1	1	1	3	1	525
4	1	1	1	1	3	1	603
4	1	1	1	1	3	1	460
4	1	1	1	1	3	1	615
4	1	1	1	1	3	1	582
4	1	1	1	1	3	1	438
4	1	1	1	1	3	1	433
4	1	1	1	1	3	1	615
4	1	1	1	1	3	1	513
4	1	1	1	1	3	1	490
4	1	1	1	1	3	1	493
4	1	1	1	1	3	1	593
4	1	1	1	1	3	1	709
4	1	1	1	1	3	1	472
4	1	1	1	1	3	1	424
4	1	1	1	1	3	1	496
4	1	1	1	1	3	1	478
4	1	1	1	1	3	1	410
4	1	1	1	1	3	1	420
4	1	1	1	1	3	1	514
4	1	1	1	1	3	1	500
4	1	1	1	1	3	1	446
4	1	1	1	1	3	1	340
4	1	1	1	1	3	1	403
4	1	1	2	1	3	1	598
4	1	1	2	1	3	1	878
4	1	1	2	1	3	1	583
4	1	1	2	1	3	1	567
4	1	1	2	1	3	1	549
4	1	1	2	1	3	1	670
4	1	1	2	1	3	1	611
4	1	1	2	1	3	1	546
4	1	1	2	1	3	1	500
4	1	1	2	1	3	1	504
4	1	1	2	1	3	1	610
4	1	1	2	1	3	1	823
4	1	1	2	1	3	1	469
4	1	1	2	1	3	1	510
4	1	1	2	1	3	1	494
4	1	1	2	1	3	1	476
4	1	1	2	1	3	1	510
4	1	1	2	1	3	1	516
4	1	1	2	1	3	1	495
4	1	1	2	1	3	1	528
4	1	1	2	1	3	1	509
4	1	1	2	1	3	1	444
4	1	1	2	1	3	1	610
4	1	1	2	1	3	1	518
4	1	1	2	1	3	1	543
4	1	1	2	1	3	1	430
4	1	1	2	1	3	1	427
4	1	1	2	1	3	1	644
4	1	1	2	1	3	1	457
4	1	1	2	1	3	1	527
4	1	1	2	1	3	1	739
4	1	1	2	1	3	1	540
4	1	1	2	1	3	1	491
4	1	1	2	1	3	1	426
4	1	1	2	1	3	1	580
4	1	1	2	1	3	1	725
4	1	1	2	1	3	1	501
4	1	1	2	1	3	1	579
4	1	1	2	1	3	1	583
4	1	1	2	1	3	1	654
4	1	1	2	1	3	1	650
4	1	1	2	1	3	1	539
4	1	1	2	1	3	1	525
4	1	1	2	1	3	1	469
4	1	1	2	1	3	1	519
4	1	1	2	1	3	1	536
4	1	1	2	1	3	1	574
4	1	1	2	1	3	1	535
4	1	1	2	1	3	1	669
4	1	1	2	1	3	1	436
4	1	1	2	1	3	1	434
4	1	1	2	1	3	1	539
4	1	1	2	1	3	1	512
4	1	1	2	1	3	1	503
4	1	1	2	1	3	1	549
4	1	1	2	1	3	1	640
4	1	1	2	1	3	1	607
4	1	1	2	1	3	1	662
4	1	1	2	1	3	1	525
4	1	1	2	1	3	1	547
4	1	1	2	1	3	1	546
4	1	1	2	1	3	1	481
4	1	1	2	1	3	1	491
4	1	1	2	1	3	1	576
4	1	1	2	1	3	1	440
4	1	1	2	1	3	1	434
4	1	1	2	1	3	1	556
4	1	1	2	1	3	1	637
4	1	1	2	1	3	1	406
4	1	1	2	1	3	1	349
4	1	2	1	3	1	1	669
4	1	2	1	2	2	1	1073
4	1	2	1	3	1	1	678
4	1	2	1	2	2	1	701
4	1	2	1	3	1	1	1199
4	1	2	1	2	2	1	927
4	1	2	1	3	1	1	600
4	1	2	1	2	2	1	1083
4	1	2	1	3	1	1	805
4	1	2	1	2	2	1	631
4	1	2	1	2	2	1	628
4	1	2	1	3	1	1	576
4	1	2	1	3	1	1	419
4	1	2	1	2	2	1	482
4	1	2	1	3	1	1	499
4	1	2	1	2	2	1	462
4	1	2	1	3	1	1	552
4	1	2	1	2	2	1	806
4	1	2	1	2	2	1	493
4	1	2	1	3	1	1	932
4	1	2	1	2	2	1	503
4	1	2	1	3	1	1	638
4	1	2	1	3	1	1	535
4	1	2	1	3	1	1	542
4	1	2	1	2	2	1	776
4	1	2	1	3	1	1	491
4	1	2	1	2	2	1	711
4	1	2	1	2	2	1	587
4	1	2	1	3	1	1	394
4	1	2	1	3	1	1	474
4	1	2	1	3	1	1	551
4	1	2	1	2	2	1	558
4	1	2	1	2	2	1	786
4	1	2	1	3	1	1	721
4	1	2	1	3	1	1	497
4	1	2	1	3	1	1	495
4	1	2	1	2	2	1	573
4	1	2	1	3	1	1	641
4	1	2	1	2	2	1	609
4	1	2	1	3	1	1	454
4	1	2	1	2	2	1	595
4	1	2	1	3	1	1	497
4	1	2	1	2	2	1	617
4	1	2	1	2	2	1	551
4	1	2	1	3	1	1	480
4	1	2	1	3	1	1	547
4	1	2	1	2	2	1	591
4	1	2	1	3	1	1	445
4	1	2	1	2	2	1	509
4	1	2	1	3	1	1	510
4	1	2	1	2	2	1	606
4	1	2	1	2	2	1	550
4	1	2	1	2	2	1	583
4	1	2	1	3	1	1	505
4	1	2	1	3	1	1	514
4	1	2	1	3	1	1	556
4	1	2	1	2	2	1	611
4	1	2	1	3	1	1	495
4	1	2	1	2	2	1	515
4	1	2	1	2	2	1	545
4	1	2	1	3	1	1	340
4	1	2	1	2	2	1	458
4	1	2	1	3	1	1	414
4	1	2	1	3	1	1	565
4	1	2	1	2	2	1	460
4	1	2	1	2	2	1	444
4	1	2	2	2	1	1	873
4	1	2	2	2	1	1	596
4	1	2	2	2	1	1	1190
4	1	2	2	3	2	1	574
4	1	2	2	2	1	1	969
4	1	2	2	3	2	1	572
4	1	2	2	2	1	1	675
4	1	2	2	3	2	1	516
4	1	2	2	2	1	1	556
4	1	2	2	3	2	1	560
4	1	2	2	2	1	1	484
4	1	2	2	3	2	1	553
4	1	2	2	3	2	1	446
4	1	2	2	2	1	1	696
4	1	2	2	3	2	1	480
4	1	2	2	2	1	1	536
4	1	2	2	2	1	1	937
4	1	2	2	3	2	1	638
4	1	2	2	3	2	1	528
4	1	2	2	2	1	1	544
4	1	2	2	2	1	1	554
4	1	2	2	3	2	1	462
4	1	2	2	2	1	1	564
4	1	2	2	3	2	1	533
4	1	2	2	3	2	1	583
4	1	2	2	2	1	1	449
4	1	2	2	2	1	1	617
4	1	2	2	2	1	1	475
4	1	2	2	3	2	1	437
4	1	2	2	3	2	1	464
4	1	2	2	2	1	1	509
4	1	2	2	3	2	1	359
4	1	2	2	3	2	1	430
4	1	2	2	2	1	1	427
4	1	2	2	2	1	1	742
4	1	2	2	3	2	1	746
4	1	2	2	2	1	1	536
4	1	2	2	3	2	1	717
4	1	2	2	2	1	1	766
4	1	2	2	3	2	1	631
4	1	2	2	2	1	1	514
4	1	2	2	3	2	1	498
4	1	2	2	2	1	1	407
4	1	2	2	3	2	1	545
4	1	2	2	2	1	1	459
4	1	2	2	3	2	1	457
4	1	2	2	2	1	1	455
4	1	2	2	3	2	1	672
4	1	2	2	3	2	1	512
4	1	2	2	2	1	1	574
4	1	2	2	3	2	1	490
4	1	2	2	2	1	1	495
4	1	2	2	2	1	1	516
4	1	2	2	3	2	1	495
4	1	2	2	3	2	1	573
4	1	2	2	2	1	1	511
4	1	2	2	2	1	1	408
4	1	2	2	2	1	1	466
4	1	2	2	3	2	1	619
4	1	2	2	3	2	1	547
4	1	2	2	2	1	1	418
4	1	2	2	2	1	1	484
4	1	2	2	2	1	1	420
4	1	2	2	3	2	1	527
4	1	2	2	3	2	1	410
4	1	2	2	2	1	1	482
4	1	2	2	3	2	1	383
4	1	2	2	3	2	1	321
4	1	2	2	2	1	1	461
5	1	1	1	1	3	1	1696
5	1	1	1	1	3	1	1427
5	1	1	1	1	3	1	1174
5	1	1	1	1	3	1	1078
5	1	1	1	1	3	1	2543
5	1	1	1	1	3	1	918
5	1	1	1	1	3	1	2028
5	1	1	1	1	3	1	1583
5	1	1	1	1	3	1	1156
5	1	1	1	1	3	1	676
5	1	1	1	1	3	1	1233
5	1	1	1	1	3	1	1077
5	1	1	1	1	3	1	681
5	1	1	1	1	3	1	1441
5	1	1	1	1	3	1	1675
5	1	1	1	1	3	1	1271
5	1	1	1	1	3	1	614
5	1	1	1	1	3	1	770
5	1	1	1	1	3	1	988
5	1	1	1	1	3	1	896
5	1	1	1	1	3	1	1136
5	1	1	1	1	3	1	843
5	1	1	1	1	3	1	1099
5	1	1	1	1	3	1	1561
5	1	1	1	1	3	1	523
5	1	1	1	1	3	1	1074
5	1	1	1	1	3	1	1149
5	1	1	1	1	3	1	2305
5	1	1	1	1	3	1	579
5	1	1	1	1	3	1	485
5	1	1	1	1	3	1	454
5	1	1	1	1	3	1	574
5	1	1	1	1	3	1	643
5	1	1	1	1	3	1	680
5	1	1	1	1	3	1	546
5	1	1	1	1	3	1	532
5	1	1	1	1	3	1	711
5	1	1	1	1	3	1	520
5	1	1	1	1	3	1	471
5	1	1	1	1	3	1	485
5	1	1	1	1	3	1	513
5	1	1	1	1	3	1	648
5	1	1	1	1	3	1	524
5	1	1	1	1	3	1	483
5	1	1	1	1	3	1	471
5	1	1	1	1	3	1	677
5	1	1	1	1	3	1	404
5	1	1	1	1	3	1	754
5	1	1	1	1	3	1	375
5	1	1	1	1	3	1	424
5	1	1	1	1	3	1	554
5	1	1	1	1	3	1	546
5	1	1	1	1	3	1	461
5	1	1	1	1	3	1	428
5	1	1	1	1	3	1	431
5	1	1	1	1	3	1	512
5	1	1	1	1	3	1	421
5	1	1	1	1	3	1	468
5	1	1	1	1	3	1	508
5	1	1	1	1	3	1	472
5	1	1	1	1	3	1	458
5	1	1	1	1	3	1	553
5	1	1	1	1	3	1	403
5	1	1	1	1	3	1	673
5	1	1	1	1	3	1	520
5	1	1	1	1	3	1	490
5	1	1	2	1	3	1	1269
5	1	1	2	1	3	1	843
5	1	1	2	1	3	1	1352
5	1	1	2	1	3	1	1310
5	1	1	2	1	3	1	1127
5	1	1	2	1	3	1	1179
5	1	1	2	1	3	1	1113
5	1	1	2	1	3	1	1089
5	1	1	2	1	3	1	2145
5	1	1	2	1	3	1	1247
5	1	1	2	1	3	1	900
5	1	1	2	1	3	1	2172
5	1	1	2	1	3	1	1397
5	1	1	2	1	3	1	1012
5	1	1	2	1	3	1	1809
5	1	1	2	1	3	1	1751
5	1	1	2	1	3	1	1196
5	1	1	2	1	3	1	1446
5	1	1	2	1	3	1	1553
5	1	1	2	1	3	1	1592
5	1	1	2	1	3	1	1960
5	1	1	2	1	3	1	1781
5	1	1	2	1	3	1	1207
5	1	1	2	1	3	1	940
5	1	1	2	1	3	1	854
5	1	1	2	1	3	1	1642
5	1	1	2	1	3	1	2945
5	1	1	2	1	3	1	1155
5	1	1	2	1	3	1	989
5	1	1	2	1	3	1	938
5	1	1	2	1	3	1	553
5	1	1	2	1	3	1	1165
5	1	1	2	1	3	1	1081
5	1	1	2	1	3	1	1161
5	1	1	2	1	3	1	593
5	1	1	2	1	3	1	528
5	1	1	2	1	3	1	409
5	1	1	2	1	3	1	574
5	1	1	2	1	3	1	493
5	1	1	2	1	3	1	723
5	1	1	2	1	3	1	517
5	1	1	2	1	3	1	385
5	1	1	2	1	3	1	731
5	1	1	2	1	3	1	606
5	1	1	2	1	3	1	226
5	1	1	2	1	3	1	655
5	1	1	2	1	3	1	556
5	1	1	2	1	3	1	525
5	1	1	2	1	3	1	562
5	1	1	2	1	3	1	574
5	1	1	2	1	3	1	513
5	1	1	2	1	3	1	487
5	1	1	2	1	3	1	405
5	1	1	2	1	3	1	533
5	1	1	2	1	3	1	438
5	1	1	2	1	3	1	343
5	1	1	2	1	3	1	480
5	1	1	2	1	3	1	388
5	1	1	2	1	3	1	313
5	1	1	2	1	3	1	526
5	1	1	2	1	3	1	796
5	1	1	2	1	3	1	362
5	1	1	2	1	3	1	373
5	1	1	2	1	3	1	416
5	1	1	2	1	3	1	776
5	1	1	2	1	3	1	343
5	1	1	2	1	3	1	342
5	1	1	2	1	3	1	787
5	1	1	2	1	3	1	289
5	1	1	2	1	3	1	514
5	1	2	1	3	1	1	2237
5	1	2	1	3	1	1	1996
5	1	2	1	2	2	1	737
5	1	2	1	3	1	1	1453
5	1	2	1	2	2	1	684
5	1	2	1	3	1	1	2001
5	1	2	1	2	2	1	2313
5	1	2	1	3	1	1	778
5	1	2	1	2	2	1	1124
5	1	2	1	2	2	1	1916
5	1	2	1	2	2	1	1283
5	1	2	1	3	1	1	1483
5	1	2	1	3	1	1	912
5	1	2	1	3	1	1	850
5	1	2	1	2	2	1	676
5	1	2	1	2	2	1	930
5	1	2	1	2	2	1	1056
5	1	2	1	2	2	1	756
5	1	2	1	3	1	1	1509
5	1	2	1	2	2	1	867
5	1	2	1	3	1	1	563
5	1	2	1	2	2	1	772
5	1	2	1	3	1	1	854
5	1	2	1	3	1	1	1618
5	1	2	1	3	1	1	674
5	1	2	1	2	2	1	1094
5	1	2	1	3	1	1	944
5	1	2	1	3	1	1	494
5	1	2	1	2	2	1	849
5	1	2	1	2	2	1	537
5	1	2	1	3	1	1	462
5	1	2	1	2	2	1	725
5	1	2	1	2	2	1	607
5	1	2	1	3	1	1	691
5	1	2	1	3	1	1	786
5	1	2	1	3	1	1	748
5	1	2	1	2	2	1	414
5	1	2	1	3	1	1	561
5	1	2	1	2	2	1	552
5	1	2	1	3	1	1	73
5	1	2	1	2	2	1	578
5	1	2	1	3	1	1	520
5	1	2	1	3	1	1	846
5	1	2	1	2	2	1	673
5	1	2	1	2	2	1	539
5	1	2	1	3	1	1	508
5	1	2	1	3	1	1	569
5	1	2	1	3	1	1	470
5	1	2	1	2	2	1	446
5	1	2	1	2	2	1	403
5	1	2	1	2	2	1	512
5	1	2	1	2	2	1	442
5	1	2	1	3	1	1	512
5	1	2	1	2	2	1	479
5	1	2	1	3	1	1	517
5	1	2	1	2	2	1	382
5	1	2	1	3	1	1	481
5	1	2	1	3	1	1	449
5	1	2	1	3	1	1	474
5	1	2	1	2	2	1	490
5	1	2	1	2	2	1	823
5	1	2	1	3	1	1	507
5	1	2	1	3	1	1	446
5	1	2	1	2	2	1	486
5	1	2	1	2	2	1	473
5	1	2	1	3	1	1	446
5	1	2	1	2	2	1	452
5	1	2	1	2	2	1	534
5	1	2	1	3	1	1	433
5	1	2	2	2	1	1	1798
5	1	2	2	2	1	1	1456
5	1	2	2	3	2	1	2023
5	1	2	2	2	1	1	1184
5	1	2	2	3	2	1	2415
5	1	2	2	2	1	1	1381
5	1	2	2	3	2	1	2392
5	1	2	2	2	1	1	1460
5	1	2	2	2	1	1	1063
5	1	2	2	3	2	1	1215
5	1	2	2	2	1	1	1467
5	1	2	2	2	1	1	1250
5	1	2	2	2	1	1	1198
5	1	2	2	3	2	1	1311
5	1	2	2	2	1	1	1883
5	1	2	2	3	2	1	800
5	1	2	2	2	1	1	1521
5	1	2	2	3	2	1	2338
5	1	2	2	3	2	1	591
5	1	2	2	3	2	1	2480
5	1	2	2	2	1	1	1538
5	1	2	2	3	2	1	1389
5	1	2	2	2	1	1	866
5	1	2	2	2	1	1	628
5	1	2	2	3	2	1	857
5	1	2	2	2	1	1	1614
5	1	2	2	2	1	1	1019
5	1	2	2	3	2	1	803
5	1	2	2	2	1	1	552
5	1	2	2	3	2	1	1974
5	1	2	2	3	2	1	514
5	1	2	2	3	2	1	1964
5	1	2	2	2	1	1	503
5	1	2	2	2	1	1	765
5	1	2	2	2	1	1	516
5	1	2	2	2	1	1	522
5	1	2	2	3	2	1	878
5	1	2	2	2	1	1	847
5	1	2	2	3	2	1	675
5	1	2	2	2	1	1	888
5	1	2	2	2	1	1	527
5	1	2	2	3	2	1	725
5	1	2	2	3	2	1	457
5	1	2	2	2	1	1	568
5	1	2	2	2	1	1	890
5	1	2	2	2	1	1	282
5	1	2	2	3	2	1	510
5	1	2	2	2	1	1	438
5	1	2	2	3	2	1	448
5	1	2	2	2	1	1	266
5	1	2	2	3	2	1	472
5	1	2	2	3	2	1	473
5	1	2	2	3	2	1	2084
5	1	2	2	2	1	1	413
5	1	2	2	3	2	1	420
5	1	2	2	2	1	1	348
5	1	2	2	2	1	1	485
5	1	2	2	3	2	1	494
5	1	2	2	2	1	1	432
5	1	2	2	2	1	1	487
5	1	2	2	3	2	1	424
5	1	2	2	2	1	1	414
5	1	2	2	3	2	1	501
5	1	2	2	3	2	1	480
5	1	2	2	3	2	1	482
5	1	2	2	2	1	1	470
6	1	1	1	1	3	1	649
6	1	1	1	1	3	1	599
6	1	1	1	1	3	1	619
6	1	1	1	1	3	1	613
6	1	1	1	1	3	1	649
6	1	1	1	1	3	1	751
6	1	1	1	1	3	1	497
6	1	1	1	1	3	1	602
6	1	1	1	1	3	1	420
6	1	1	1	1	3	1	958
6	1	1	1	1	3	1	668
6	1	1	1	1	3	1	547
6	1	1	1	1	3	1	269
6	1	1	1	1	3	1	386
6	1	1	1	1	3	1	525
6	1	1	1	1	3	1	418
6	1	1	1	1	3	1	425
6	1	1	1	1	3	1	1155
6	1	1	1	1	3	1	326
6	1	1	1	1	3	1	212
6	1	1	1	1	3	1	370
6	1	1	1	1	3	1	456
6	1	1	1	1	3	1	443
6	1	1	1	1	3	1	515
6	1	1	1	1	3	1	440
6	1	1	1	1	3	1	400
6	1	1	1	1	3	1	175
6	1	1	1	1	3	1	573
6	1	1	1	1	3	1	696
6	1	1	1	1	3	1	486
6	1	1	1	1	3	1	296
6	1	1	1	1	3	1	613
6	1	1	1	1	3	1	526
6	1	1	1	1	3	1	394
6	1	1	1	1	3	1	441
6	1	1	1	1	3	1	571
6	1	1	1	1	3	1	642
6	1	1	1	1	3	1	496
6	1	1	1	1	3	1	201
6	1	1	1	1	3	1	321
6	1	1	1	1	3	1	297
6	1	1	1	1	3	1	385
6	1	1	1	1	3	1	406
6	1	1	1	1	3	1	56
6	1	1	1	1	3	1	460
6	1	1	1	1	3	1	286
6	1	1	1	1	3	1	361
6	1	1	1	1	3	1	311
6	1	1	1	1	3	1	306
6	1	1	1	1	3	1	366
6	1	1	1	1	3	1	316
6	1	1	1	1	3	1	166
6	1	1	1	1	3	1	190
6	1	1	1	1	3	1	351
6	1	1	1	1	3	1	62
6	1	1	1	1	3	1	51
6	1	1	1	1	3	1	209
6	1	1	1	1	3	1	304
6	1	1	1	1	3	1	350
6	1	1	1	1	3	1	247
6	1	1	1	1	3	1	260
6	1	1	1	1	3	1	195
6	1	1	1	1	3	1	94
6	1	1	1	1	3	1	143
6	1	1	1	1	3	1	281
6	1	1	1	1	3	1	519
6	1	1	1	1	3	1	159
6	1	1	1	1	3	1	423
6	1	1	2	1	3	1	715
6	1	1	2	1	3	1	557
6	1	1	2	1	3	1	705
6	1	1	2	1	3	1	800
6	1	1	2	1	3	1	632
6	1	1	2	1	3	1	1488
6	1	1	2	1	3	1	1698
6	1	1	2	1	3	1	1428
6	1	1	2	1	3	1	636
6	1	1	2	1	3	1	1153
6	1	1	2	1	3	1	1047
6	1	1	2	1	3	1	537
6	1	1	2	1	3	1	605
6	1	1	2	1	3	1	450
6	1	1	2	1	3	1	428
6	1	1	2	1	3	1	451
6	1	1	2	1	3	1	569
6	1	1	2	1	3	1	301
6	1	1	2	1	3	1	489
6	1	1	2	1	3	1	775
6	1	1	2	1	3	1	390
6	1	1	2	1	3	1	439
6	1	1	2	1	3	1	638
6	1	1	2	1	3	1	495
6	1	1	2	1	3	1	944
6	1	1	2	1	3	1	559
6	1	1	2	1	3	1	442
6	1	1	2	1	3	1	939
6	1	1	2	1	3	1	1121
6	1	1	2	1	3	1	209
6	1	1	2	1	3	1	828
6	1	1	2	1	3	1	648
6	1	1	2	1	3	1	48
6	1	1	2	1	3	1	411
6	1	1	2	1	3	1	529
6	1	1	2	1	3	1	340
6	1	1	2	1	3	1	466
6	1	1	2	1	3	1	510
6	1	1	2	1	3	1	543
6	1	1	2	1	3	1	456
6	1	1	2	1	3	1	616
6	1	1	2	1	3	1	397
6	1	1	2	1	3	1	388
6	1	1	2	1	3	1	407
6	1	1	2	1	3	1	394
6	1	1	2	1	3	1	439
6	1	1	2	1	3	1	378
6	1	1	2	1	3	1	371
6	1	1	2	1	3	1	323
6	1	1	2	1	3	1	467
6	1	1	2	1	3	1	322
6	1	1	2	1	3	1	308
6	1	1	2	1	3	1	283
6	1	1	2	1	3	1	365
6	1	1	2	1	3	1	186
6	1	1	2	1	3	1	471
6	1	1	2	1	3	1	456
6	1	1	2	1	3	1	446
6	1	1	2	1	3	1	391
6	1	1	2	1	3	1	329
6	1	1	2	1	3	1	336
6	1	1	2	1	3	1	279
6	1	1	2	1	3	1	450
6	1	1	2	1	3	1	981
6	1	1	2	1	3	1	271
6	1	1	2	1	3	1	200
6	1	1	2	1	3	1	276
6	1	1	2	1	3	1	287
6	1	1	2	1	3	1	287
6	1	2	1	3	1	1	826
6	1	2	1	2	2	1	761
6	1	2	1	3	1	1	622
6	1	2	1	3	1	1	658
6	1	2	1	2	2	1	650
6	1	2	1	3	1	1	375
6	1	2	1	2	2	1	922
6	1	2	1	3	1	1	548
6	1	2	1	2	2	1	928
6	1	2	1	3	1	1	575
6	1	2	1	2	2	1	950
6	1	2	1	3	1	1	464
6	1	2	1	3	1	1	406
6	1	2	1	2	2	1	1101
6	1	2	1	2	2	1	503
6	1	2	1	3	1	1	397
6	1	2	1	2	2	1	362
6	1	2	1	3	1	1	572
6	1	2	1	3	1	1	325
6	1	2	1	3	1	1	286
6	1	2	1	2	2	1	415
6	1	2	1	2	2	1	1000
6	1	2	1	3	1	1	646
6	1	2	1	2	2	1	256
6	1	2	1	2	2	1	210
6	1	2	1	3	1	1	533
6	1	2	1	3	1	1	422
6	1	2	1	3	1	1	480
6	1	2	1	2	2	1	764
6	1	2	1	3	1	1	226
6	1	2	1	2	2	1	529
6	1	2	1	3	1	1	520
6	1	2	1	2	2	1	524
6	1	2	1	3	1	1	602
6	1	2	1	2	2	1	520
6	1	2	1	3	1	1	258
6	1	2	1	2	2	1	471
6	1	2	1	2	2	1	577
6	1	2	1	3	1	1	369
6	1	2	1	2	2	1	562
6	1	2	1	3	1	1	419
6	1	2	1	2	2	1	365
6	1	2	1	3	1	1	266
6	1	2	1	2	2	1	364
6	1	2	1	3	1	1	224
6	1	2	1	3	1	1	233
6	1	2	1	2	2	1	1072
6	1	2	1	2	2	1	403
6	1	2	1	2	2	1	339
6	1	2	1	3	1	1	267
6	1	2	1	2	2	1	338
6	1	2	1	3	1	1	211
6	1	2	1	3	1	1	298
6	1	2	1	2	2	1	274
6	1	2	1	2	2	1	366
6	1	2	1	3	1	1	1494
6	1	2	1	3	1	1	402
6	1	2	1	2	2	1	180
6	1	2	1	2	2	1	316
6	1	2	1	3	1	1	4
6	1	2	1	3	1	1	1433
6	1	2	1	3	1	1	396
6	1	2	1	2	2	1	343
6	1	2	1	3	1	1	295
6	1	2	1	2	2	1	251
6	1	2	2	3	2	1	563
6	1	2	2	2	1	1	955
6	1	2	2	2	1	1	1229
6	1	2	2	3	2	1	701
6	1	2	2	3	2	1	713
6	1	2	2	2	1	1	1185
6	1	2	2	3	2	1	555
6	1	2	2	3	2	1	1120
6	1	2	2	2	1	1	273
6	1	2	2	3	2	1	483
6	1	2	2	2	1	1	1087
6	1	2	2	3	2	1	503
6	1	2	2	2	1	1	279
6	1	2	2	2	1	1	320
6	1	2	2	3	2	1	529
6	1	2	2	3	2	1	338
6	1	2	2	2	1	1	342
6	1	2	2	2	1	1	942
6	1	2	2	3	2	1	551
6	1	2	2	2	1	1	1014
6	1	2	2	2	1	1	510
6	1	2	2	3	2	1	831
6	1	2	2	3	2	1	370
6	1	2	2	2	1	1	975
6	1	2	2	3	2	1	531
6	1	2	2	2	1	1	614
6	1	2	2	3	2	1	420
6	1	2	2	2	1	1	455
6	1	2	2	3	2	1	279
6	1	2	2	2	1	1	347
6	1	2	2	2	1	1	400
6	1	2	2	3	2	1	116
6	1	2	2	2	1	1	389
6	1	2	2	3	2	1	332
6	1	2	2	3	2	1	836
6	1	2	2	2	1	1	389
6	1	2	2	2	1	1	359
6	1	2	2	2	1	1	338
6	1	2	2	3	2	1	517
6	1	2	2	3	2	1	582
6	1	2	2	2	1	1	1091
6	1	2	2	3	2	1	489
6	1	2	2	3	2	1	556
6	1	2	2	2	1	1	293
6	1	2	2	3	2	1	538
6	1	2	2	2	1	1	474
6	1	2	2	3	2	1	476
6	1	2	2	2	1	1	375
6	1	2	2	2	1	1	309
6	1	2	2	3	2	1	464
6	1	2	2	3	2	1	374
6	1	2	2	3	2	1	365
6	1	2	2	2	1	1	266
6	1	2	2	2	1	1	928
6	1	2	2	2	1	1	265
6	1	2	2	2	1	1	316
6	1	2	2	3	2	1	426
6	1	2	2	3	2	1	320
6	1	2	2	2	1	1	869
6	1	2	2	3	2	1	309
6	1	2	2	2	1	1	365
6	1	2	2	3	2	1	341
6	1	2	2	2	1	1	339
6	1	2	2	3	2	1	14
6	1	2	2	2	1	1	46
6	1	2	2	2	1	1	795
6	1	2	2	3	2	1	97
6	1	2	2	3	2	1	267
7	1	1	1	1	3	1	746
7	1	1	1	1	3	1	673
7	1	1	1	1	3	1	946
7	1	1	1	1	3	1	874
7	1	1	1	1	3	1	1499
7	1	1	1	1	3	1	646
7	1	1	1	1	3	1	730
7	1	1	1	1	3	1	1383
7	1	1	1	1	3	1	635
7	1	1	1	1	3	1	1141
7	1	1	1	1	3	1	789
7	1	1	1	1	3	1	626
7	1	1	1	1	3	1	541
7	1	1	1	1	3	1	551
7	1	1	1	1	3	1	624
7	1	1	1	1	3	1	559
7	1	1	1	1	3	1	457
7	1	1	1	1	3	1	754
7	1	1	1	1	3	1	490
7	1	1	1	1	3	1	814
7	1	1	1	1	3	1	592
7	1	1	1	1	3	1	500
7	1	1	1	1	3	1	590
7	1	1	1	1	3	1	1402
7	1	1	1	1	3	1	534
7	1	1	1	1	3	1	460
7	1	1	1	1	3	1	493
7	1	1	1	1	3	1	459
7	1	1	1	1	3	1	681
7	1	1	1	1	3	1	1222
7	1	1	1	1	3	1	819
7	1	1	1	1	3	1	740
7	1	1	1	1	3	1	578
7	1	1	1	1	3	1	565
7	1	1	1	1	3	1	604
7	1	1	1	1	3	1	819
7	1	1	1	1	3	1	684
7	1	1	1	1	3	1	686
7	1	1	1	1	3	1	690
7	1	1	1	1	3	1	555
7	1	1	1	1	3	1	601
7	1	1	1	1	3	1	628
7	1	1	1	1	3	1	544
7	1	1	1	1	3	1	607
7	1	1	1	1	3	1	617
7	1	1	1	1	3	1	540
7	1	1	1	1	3	1	572
7	1	1	1	1	3	1	685
7	1	1	1	1	3	1	553
7	1	1	1	1	3	1	873
7	1	1	1	1	3	1	497
7	1	1	1	1	3	1	541
7	1	1	1	1	3	1	495
7	1	1	1	1	3	1	759
7	1	1	1	1	3	1	536
7	1	1	1	1	3	1	232
7	1	1	1	1	3	1	411
7	1	1	1	1	3	1	512
7	1	1	1	1	3	1	490
7	1	1	1	1	3	1	595
7	1	1	1	1	3	1	525
7	1	1	1	1	3	1	490
7	1	1	1	1	3	1	447
7	1	1	1	1	3	1	475
7	1	1	1	1	3	1	509
7	1	1	1	1	3	1	349
7	1	1	1	1	3	1	455
7	1	1	2	1	3	1	574
7	1	1	2	1	3	1	1347
7	1	1	2	1	3	1	791
7	1	1	2	1	3	1	1251
7	1	1	2	1	3	1	731
7	1	1	2	1	3	1	1166
7	1	1	2	1	3	1	666
7	1	1	2	1	3	1	799
7	1	1	2	1	3	1	520
7	1	1	2	1	3	1	677
7	1	1	2	1	3	1	707
7	1	1	2	1	3	1	1167
7	1	1	2	1	3	1	609
7	1	1	2	1	3	1	1033
7	1	1	2	1	3	1	580
7	1	1	2	1	3	1	1183
7	1	1	2	1	3	1	536
7	1	1	2	1	3	1	698
7	1	1	2	1	3	1	898
7	1	1	2	1	3	1	591
7	1	1	2	1	3	1	471
7	1	1	2	1	3	1	668
7	1	1	2	1	3	1	699
7	1	1	2	1	3	1	446
7	1	1	2	1	3	1	537
7	1	1	2	1	3	1	539
7	1	1	2	1	3	1	703
7	1	1	2	1	3	1	679
7	1	1	2	1	3	1	479
7	1	1	2	1	3	1	651
7	1	1	2	1	3	1	508
7	1	1	2	1	3	1	559
7	1	1	2	1	3	1	446
7	1	1	2	1	3	1	707
7	1	1	2	1	3	1	577
7	1	1	2	1	3	1	837
7	1	1	2	1	3	1	891
7	1	1	2	1	3	1	796
7	1	1	2	1	3	1	842
7	1	1	2	1	3	1	639
7	1	1	2	1	3	1	611
7	1	1	2	1	3	1	725
7	1	1	2	1	3	1	597
7	1	1	2	1	3	1	685
7	1	1	2	1	3	1	796
7	1	1	2	1	3	1	776
7	1	1	2	1	3	1	677
7	1	1	2	1	3	1	569
7	1	1	2	1	3	1	721
7	1	1	2	1	3	1	602
7	1	1	2	1	3	1	581
7	1	1	2	1	3	1	503
7	1	1	2	1	3	1	502
7	1	1	2	1	3	1	536
7	1	1	2	1	3	1	582
7	1	1	2	1	3	1	491
7	1	1	2	1	3	1	607
7	1	1	2	1	3	1	612
7	1	1	2	1	3	1	478
7	1	1	2	1	3	1	446
7	1	1	2	1	3	1	558
7	1	1	2	1	3	1	426
7	1	1	2	1	3	1	485
7	1	1	2	1	3	1	435
7	1	1	2	1	3	1	586
7	1	1	2	1	3	1	586
7	1	1	2	1	3	1	460
7	1	1	2	1	3	1	427
7	1	2	1	3	1	1	1136
7	1	2	1	2	2	1	1393
7	1	2	1	3	1	1	947
7	1	2	1	3	1	1	803
7	1	2	1	2	2	1	1167
7	1	2	1	2	2	1	1345
7	1	2	1	3	1	1	1118
7	1	2	1	2	2	1	892
7	1	2	1	3	1	1	750
7	1	2	1	2	2	1	1116
7	1	2	1	3	1	1	1455
7	1	2	1	2	2	1	1106
7	1	2	1	3	1	1	828
7	1	2	1	3	1	1	633
7	1	2	1	2	2	1	1104
7	1	2	1	3	1	1	1356
7	1	2	1	2	2	1	879
7	1	2	1	3	1	1	618
7	1	2	1	2	2	1	557
7	1	2	1	2	2	1	2015
7	1	2	1	3	1	1	1055
7	1	2	1	2	2	1	904
7	1	2	1	3	1	1	580
7	1	2	1	2	2	1	671
7	1	2	1	2	2	1	626
7	1	2	1	3	1	1	404
7	1	2	1	2	2	1	1014
7	1	2	1	2	2	1	817
7	1	2	1	3	1	1	961
7	1	2	1	3	1	1	876
7	1	2	1	3	1	1	901
7	1	2	1	3	1	1	668
7	1	2	1	2	2	1	661
7	1	2	1	3	1	1	1701
7	1	2	1	2	2	1	709
7	1	2	1	3	1	1	1523
7	1	2	1	2	2	1	853
7	1	2	1	2	2	1	682
7	1	2	1	3	1	1	773
7	1	2	1	2	2	1	829
7	1	2	1	3	1	1	679
7	1	2	1	2	2	1	709
7	1	2	1	3	1	1	779
7	1	2	1	2	2	1	510
7	1	2	1	2	2	1	682
7	1	2	1	3	1	1	595
7	1	2	1	3	1	1	452
7	1	2	1	2	2	1	582
7	1	2	1	3	1	1	580
7	1	2	1	2	2	1	567
7	1	2	1	3	1	1	517
7	1	2	1	2	2	1	558
7	1	2	1	2	2	1	606
7	1	2	1	3	1	1	803
7	1	2	1	2	2	1	472
7	1	2	1	3	1	1	597
7	1	2	1	2	2	1	470
7	1	2	1	2	2	1	441
7	1	2	1	3	1	1	502
7	1	2	1	2	2	1	636
7	1	2	1	2	2	1	469
7	1	2	1	3	1	1	523
7	1	2	1	3	1	1	1083
7	1	2	1	3	1	1	374
7	1	2	1	3	1	1	383
7	1	2	1	2	2	1	564
7	1	2	2	2	1	1	2077
7	1	2	2	2	1	1	1498
7	1	2	2	3	2	1	664
7	1	2	2	2	1	1	818
7	1	2	2	3	2	1	847
7	1	2	2	3	2	1	614
7	1	2	2	2	1	1	1780
7	1	2	2	2	1	1	1114
7	1	2	2	3	2	1	772
7	1	2	2	2	1	1	857
7	1	2	2	3	2	1	1361
7	1	2	2	3	2	1	549
7	1	2	2	3	2	1	664
7	1	2	2	2	1	1	689
7	1	2	2	2	1	1	802
7	1	2	2	3	2	1	602
7	1	2	2	3	2	1	597
7	1	2	2	3	2	1	564
7	1	2	2	2	1	1	727
7	1	2	2	3	2	1	521
7	1	2	2	3	2	1	609
7	1	2	2	2	1	1	1253
7	1	2	2	3	2	1	898
7	1	2	2	3	2	1	572
7	1	2	2	2	1	1	1362
7	1	2	2	2	1	1	1044
7	1	2	2	2	1	1	663
7	1	2	2	3	2	1	981
7	1	2	2	2	1	1	745
7	1	2	2	3	2	1	753
7	1	2	2	2	1	1	678
7	1	2	2	3	2	1	623
7	1	2	2	2	1	1	797
7	1	2	2	3	2	1	735
7	1	2	2	2	1	1	578
7	1	2	2	3	2	1	633
7	1	2	2	2	1	1	563
7	1	2	2	3	2	1	496
7	1	2	2	3	2	1	323
7	1	2	2	2	1	1	650
7	1	2	2	2	1	1	751
7	1	2	2	3	2	1	589
7	1	2	2	2	1	1	575
7	1	2	2	2	1	1	554
7	1	2	2	3	2	1	505
7	1	2	2	3	2	1	521
7	1	2	2	3	2	1	512
7	1	2	2	2	1	1	548
7	1	2	2	2	1	1	537
7	1	2	2	3	2	1	636
7	1	2	2	2	1	1	485
7	1	2	2	3	2	1	578
7	1	2	2	3	2	1	511
7	1	2	2	2	1	1	542
7	1	2	2	3	2	1	560
7	1	2	2	3	2	1	473
7	1	2	2	2	1	1	536
7	1	2	2	3	2	1	506
7	1	2	2	3	2	1	514
7	1	2	2	2	1	1	528
7	1	2	2	2	1	1	501
7	1	2	2	2	1	1	491
7	1	2	2	3	2	1	456
7	1	2	2	2	1	1	472
8	1	1	1	1	3	1	354
8	1	1	1	1	3	1	235
8	1	1	1	1	3	1	309
8	1	1	1	1	3	1	292
8	1	1	1	1	3	1	209
8	1	1	1	1	3	1	197
8	1	1	1	1	3	1	242
8	1	1	1	1	3	1	251
8	1	1	1	1	3	1	255
8	1	1	1	1	3	1	262
8	1	1	1	1	3	1	206
8	1	1	1	1	3	1	193
8	1	1	1	1	3	1	237
8	1	1	1	1	3	1	164
8	1	1	1	1	3	1	213
8	1	1	1	1	3	1	223
8	1	1	1	1	3	1	249
8	1	1	1	1	3	1	163
8	1	1	1	1	3	1	213
8	1	1	1	1	3	1	256
8	1	1	1	1	3	1	213
8	1	1	1	1	3	1	264
8	1	1	1	1	3	1	255
8	1	1	1	1	3	1	257
8	1	1	1	1	3	1	246
8	1	1	1	1	3	1	232
8	1	1	1	1	3	1	252
8	1	1	1	1	3	1	245
8	1	1	1	1	3	1	275
8	1	1	1	1	3	1	250
8	1	1	1	1	3	1	234
8	1	1	1	1	3	1	232
8	1	1	1	1	3	1	240
8	1	1	1	1	3	1	206
8	1	1	1	1	3	1	235
8	1	1	1	1	3	1	301
8	1	1	1	1	3	1	342
8	1	1	1	1	3	1	249
8	1	1	1	1	3	1	264
8	1	1	1	1	3	1	137
8	1	1	1	1	3	1	397
8	1	1	1	1	3	1	325
8	1	1	1	1	3	1	242
8	1	1	1	1	3	1	201
8	1	1	1	1	3	1	262
8	1	1	1	1	3	1	265
8	1	1	1	1	3	1	268
8	1	1	1	1	3	1	193
8	1	1	1	1	3	1	219
8	1	1	1	1	3	1	304
8	1	1	1	1	3	1	282
8	1	1	1	1	3	1	210
8	1	1	1	1	3	1	262
8	1	1	1	1	3	1	223
8	1	1	1	1	3	1	300
8	1	1	1	1	3	1	280
8	1	1	1	1	3	1	276
8	1	1	1	1	3	1	287
8	1	1	1	1	3	1	247
8	1	1	1	1	3	1	332
8	1	1	1	1	3	1	209
8	1	1	1	1	3	1	233
8	1	1	1	1	3	1	322
8	1	1	1	1	3	1	253
8	1	1	1	1	3	1	298
8	1	1	1	1	3	1	271
8	1	1	1	1	3	1	267
8	1	1	1	1	3	1	286
8	1	1	1	1	3	1	272
8	1	1	2	1	3	1	330
8	1	1	2	1	3	1	219
8	1	1	2	1	3	1	331
8	1	1	2	1	3	1	287
8	1	1	2	1	3	1	256
8	1	1	2	1	3	1	216
8	1	1	2	1	3	1	230
8	1	1	2	1	3	1	186
8	1	1	2	1	3	1	456
8	1	1	2	1	3	1	250
8	1	1	2	1	3	1	232
8	1	1	2	1	3	1	240
8	1	1	2	1	3	1	229
8	1	1	2	1	3	1	432
8	1	1	2	1	3	1	221
8	1	1	2	1	3	1	261
8	1	1	2	1	3	1	244
8	1	1	2	1	3	1	228
8	1	1	2	1	3	1	356
8	1	1	2	1	3	1	223
8	1	1	2	1	3	1	404
8	1	1	2	1	3	1	245
8	1	1	2	1	3	1	243
8	1	1	2	1	3	1	221
8	1	1	2	1	3	1	307
8	1	1	2	1	3	1	224
8	1	1	2	1	3	1	308
8	1	1	2	1	3	1	247
8	1	1	2	1	3	1	397
8	1	1	2	1	3	1	378
8	1	1	2	1	3	1	328
8	1	1	2	1	3	1	249
8	1	1	2	1	3	1	236
8	1	1	2	1	3	1	235
8	1	1	2	1	3	1	261
8	1	1	2	1	3	1	357
8	1	1	2	1	3	1	164
8	1	1	2	1	3	1	196
8	1	1	2	1	3	1	217
8	1	1	2	1	3	1	209
8	1	1	2	1	3	1	214
8	1	1	2	1	3	1	251
8	1	1	2	1	3	1	235
8	1	1	2	1	3	1	204
8	1	1	2	1	3	1	275
8	1	1	2	1	3	1	180
8	1	1	2	1	3	1	213
8	1	1	2	1	3	1	184
8	1	1	2	1	3	1	219
8	1	1	2	1	3	1	214
8	1	1	2	1	3	1	240
8	1	1	2	1	3	1	264
8	1	1	2	1	3	1	270
8	1	1	2	1	3	1	302
8	1	1	2	1	3	1	271
8	1	1	2	1	3	1	222
8	1	1	2	1	3	1	281
8	1	1	2	1	3	1	230
8	1	1	2	1	3	1	247
8	1	1	2	1	3	1	245
8	1	1	2	1	3	1	230
8	1	1	2	1	3	1	348
8	1	1	2	1	3	1	283
8	1	1	2	1	3	1	379
8	1	1	2	1	3	1	227
8	1	1	2	1	3	1	223
8	1	2	1	3	1	1	268
8	1	2	1	2	2	1	256
8	1	2	1	2	2	1	266
8	1	2	1	3	1	1	279
8	1	2	1	3	1	1	204
8	1	2	1	2	2	1	243
8	1	2	1	3	1	1	257
8	1	2	1	2	2	1	246
8	1	2	1	3	1	1	202
8	1	2	1	2	2	1	225
8	1	2	1	2	2	1	320
8	1	2	1	3	1	1	203
8	1	2	1	2	2	1	297
8	1	2	1	3	1	1	207
8	1	2	1	2	2	1	225
8	1	2	1	3	1	1	168
8	1	2	1	2	2	1	220
8	1	2	1	3	1	1	484
8	1	2	1	3	1	1	188
8	1	2	1	2	2	1	286
8	1	2	1	2	2	1	258
8	1	2	1	3	1	1	242
8	1	2	1	3	1	1	253
8	1	2	1	3	1	1	243
8	1	2	1	3	1	1	604
8	1	2	1	2	2	1	270
8	1	2	1	3	1	1	232
8	1	2	1	2	2	1	247
8	1	2	1	3	1	1	277
8	1	2	1	2	2	1	311
8	1	2	1	3	1	1	235
8	1	2	1	2	2	1	242
8	1	2	1	3	1	1	305
8	1	2	1	2	2	1	252
8	1	2	1	3	1	1	267
8	1	2	1	2	2	1	264
8	1	2	1	2	2	1	238
8	1	2	1	3	1	1	252
8	1	2	1	3	1	1	247
8	1	2	1	2	2	1	202
8	1	2	1	3	1	1	245
8	1	2	1	2	2	1	229
8	1	2	1	3	1	1	288
8	1	2	1	2	2	1	274
8	1	2	1	2	2	1	219
8	1	2	1	3	1	1	257
8	1	2	1	2	2	1	257
8	1	2	1	3	1	1	204
8	1	2	1	2	2	1	263
8	1	2	1	3	1	1	202
8	1	2	1	2	2	1	15
8	1	2	1	2	2	1	224
8	1	2	1	3	1	1	286
8	1	2	1	3	1	1	229
8	1	2	1	2	2	1	280
8	1	2	1	2	2	1	275
8	1	2	1	3	1	1	378
8	1	2	1	3	1	1	241
8	1	2	1	3	1	1	381
8	1	2	1	2	2	1	256
8	1	2	1	3	1	1	276
8	1	2	1	2	2	1	240
8	1	2	1	3	1	1	245
8	1	2	1	2	2	1	224
8	1	2	1	3	1	1	254
8	1	2	1	2	2	1	449
8	1	2	1	3	1	1	236
8	1	2	1	2	2	1	225
8	1	2	2	3	2	1	325
8	1	2	2	2	1	1	213
8	1	2	2	3	2	1	167
8	1	2	2	3	2	1	195
8	1	2	2	2	1	1	208
8	1	2	2	2	1	1	237
8	1	2	2	2	1	1	229
8	1	2	2	3	2	1	167
8	1	2	2	2	1	1	249
8	1	2	2	3	2	1	260
8	1	2	2	3	2	1	364
8	1	2	2	3	2	1	180
8	1	2	2	3	2	1	301
8	1	2	2	2	1	1	287
8	1	2	2	2	1	1	211
8	1	2	2	3	2	1	272
8	1	2	2	3	2	1	350
8	1	2	2	2	1	1	185
8	1	2	2	2	1	1	217
8	1	2	2	2	1	1	252
8	1	2	2	3	2	1	258
8	1	2	2	2	1	1	263
8	1	2	2	3	2	1	228
8	1	2	2	2	1	1	214
8	1	2	2	2	1	1	222
8	1	2	2	3	2	1	232
8	1	2	2	3	2	1	311
8	1	2	2	2	1	1	303
8	1	2	2	3	2	1	236
8	1	2	2	3	2	1	304
8	1	2	2	2	1	1	484
8	1	2	2	3	2	1	560
8	1	2	2	3	2	1	218
8	1	2	2	2	1	1	249
8	1	2	2	3	2	1	295
8	1	2	2	2	1	1	211
8	1	2	2	3	2	1	187
8	1	2	2	3	2	1	238
8	1	2	2	2	1	1	240
8	1	2	2	2	1	1	292
8	1	2	2	2	1	1	216
8	1	2	2	3	2	1	162
8	1	2	2	2	1	1	188
8	1	2	2	3	2	1	261
8	1	2	2	3	2	1	215
8	1	2	2	3	2	1	248
8	1	2	2	2	1	1	209
8	1	2	2	2	1	1	247
8	1	2	2	3	2	1	215
8	1	2	2	3	2	1	231
8	1	2	2	2	1	1	177
8	1	2	2	2	1	1	243
8	1	2	2	2	1	1	251
8	1	2	2	3	2	1	255
8	1	2	2	2	1	1	260
8	1	2	2	3	2	1	256
8	1	2	2	2	1	1	253
8	1	2	2	2	1	1	245
8	1	2	2	3	2	1	275
8	1	2	2	3	2	1	369
8	1	2	2	2	1	1	271
8	1	2	2	2	1	1	232
8	1	2	2	3	2	1	239
8	1	2	2	3	2	1	277
8	1	2	2	2	1	1	296
8	1	2	2	3	2	1	307
8	1	2	2	3	2	1	260
8	1	2	2	2	1	1	186
9	1	1	1	1	3	1	1043
9	1	1	1	1	3	1	655
9	1	1	1	1	3	1	2061
9	1	1	1	1	3	1	608
9	1	1	1	1	3	1	1307
9	1	1	1	1	3	1	651
9	1	1	1	1	3	1	765
9	1	1	1	1	3	1	415
9	1	1	1	1	3	1	602
9	1	1	1	1	3	1	1949
9	1	1	1	1	3	1	435
9	1	1	1	1	3	1	438
9	1	1	1	1	3	1	553
9	1	1	1	1	3	1	753
9	1	1	1	1	3	1	552
9	1	1	1	1	3	1	415
9	1	1	1	1	3	1	710
9	1	1	1	1	3	1	467
9	1	1	1	1	3	1	547
9	1	1	1	1	3	1	447
9	1	1	1	1	3	1	460
9	1	1	1	1	3	1	403
9	1	1	1	1	3	1	700
9	1	1	1	1	3	1	774
9	1	1	1	1	3	1	238
9	1	1	1	1	3	1	404
9	1	1	1	1	3	1	398
9	1	1	1	1	3	1	288
9	1	1	1	1	3	1	269
9	1	1	1	1	3	1	260
9	1	1	1	1	3	1	205
9	1	1	1	1	3	1	350
9	1	1	1	1	3	1	356
9	1	1	1	1	3	1	201
9	1	1	1	1	3	1	292
9	1	1	1	1	3	1	514
9	1	1	1	1	3	1	2311
9	1	1	1	1	3	1	712
9	1	1	1	1	3	1	432
9	1	1	1	1	3	1	247
9	1	1	1	1	3	1	1772
9	1	1	1	1	3	1	1092
9	1	1	1	1	3	1	431
9	1	1	1	1	3	1	444
9	1	1	1	1	3	1	451
9	1	1	1	1	3	1	276
9	1	1	1	1	3	1	514
9	1	1	1	1	3	1	1325
9	1	1	1	1	3	1	752
9	1	1	1	1	3	1	568
9	1	1	1	1	3	1	487
9	1	1	1	1	3	1	156
9	1	1	1	1	3	1	431
9	1	1	1	1	3	1	230
9	1	1	1	1	3	1	353
9	1	1	1	1	3	1	244
9	1	1	1	1	3	1	222
9	1	1	1	1	3	1	246
9	1	1	1	1	3	1	249
9	1	1	1	1	3	1	232
9	1	1	1	1	3	1	286
9	1	1	1	1	3	1	524
9	1	1	1	1	3	1	153
9	1	1	1	1	3	1	105
9	1	1	1	1	3	1	96
9	1	1	1	1	3	1	82
9	1	1	1	1	3	1	598
9	1	1	2	1	3	1	580
9	1	1	2	1	3	1	540
9	1	1	2	1	3	1	718
9	1	1	2	1	3	1	1073
9	1	1	2	1	3	1	1653
9	1	1	2	1	3	1	504
9	1	1	2	1	3	1	479
9	1	1	2	1	3	1	1004
9	1	1	2	1	3	1	1187
9	1	1	2	1	3	1	992
9	1	1	2	1	3	1	715
9	1	1	2	1	3	1	623
9	1	1	2	1	3	1	1462
9	1	1	2	1	3	1	2254
9	1	1	2	1	3	1	713
9	1	1	2	1	3	1	610
9	1	1	2	1	3	1	1180
9	1	1	2	1	3	1	919
9	1	1	2	1	3	1	324
9	1	1	2	1	3	1	319
9	1	1	2	1	3	1	648
9	1	1	2	1	3	1	463
9	1	1	2	1	3	1	552
9	1	1	2	1	3	1	822
9	1	1	2	1	3	1	244
9	1	1	2	1	3	1	449
9	1	1	2	1	3	1	215
9	1	1	2	1	3	1	494
9	1	1	2	1	3	1	412
9	1	1	2	1	3	1	316
9	1	1	2	1	3	1	55
9	1	1	2	1	3	1	160
9	1	1	2	1	3	1	767
9	1	1	2	1	3	1	422
9	1	1	2	1	3	1	373
9	1	1	2	1	3	1	783
9	1	1	2	1	3	1	547
9	1	1	2	1	3	1	308
9	1	1	2	1	3	1	451
9	1	1	2	1	3	1	291
9	1	1	2	1	3	1	452
9	1	1	2	1	3	1	689
9	1	1	2	1	3	1	401
9	1	1	2	1	3	1	533
9	1	1	2	1	3	1	951
9	1	1	2	1	3	1	359
9	1	1	2	1	3	1	341
9	1	1	2	1	3	1	429
9	1	1	2	1	3	1	331
9	1	1	2	1	3	1	359
9	1	1	2	1	3	1	202
9	1	1	2	1	3	1	284
9	1	1	2	1	3	1	216
9	1	1	2	1	3	1	214
9	1	1	2	1	3	1	226
9	1	1	2	1	3	1	261
9	1	1	2	1	3	1	328
9	1	1	2	1	3	1	243
9	1	1	2	1	3	1	232
9	1	1	2	1	3	1	175
9	1	1	2	1	3	1	184
9	1	1	2	1	3	1	111
9	1	1	2	1	3	1	225
[truncated: 4,129 more rows]

## Sheet: ReplicationExp_Analysis1_ACC
Participant	Task	Association	Congruency	ACC
2	1	1	2	1
2	1	1	2	1
2	1	1	1	1
2	1	1	1	1
2	1	1	2	1
2	1	1	2	1
2	1	1	2	1
2	1	1	1	1
2	1	1	1	1
2	1	1	1	1
2	1	1	1	1
2	1	1	2	1
2	1	1	2	1
2	1	1	1	1
2	1	1	1	1
2	1	1	1	1
2	1	1	1	1
2	1	1	2	1
2	1	1	2	1
2	1	1	2	1
2	1	1	1	1
2	1	1	1	1
2	1	1	1	1
2	1	1	1	1
2	1	1	2	1
2	1	1	2	1
2	1	1	1	1
2	1	1	2	1
2	1	1	2	1
2	1	1	2	1
2	1	1	2	1
2	1	1	1	1
2	1	1	1	1
2	1	1	2	1
2	1	1	1	1
2	1	1	2	1
2	1	1	1	1
2	1	1	2	1
2	1	1	2	1
2	1	1	1	1
2	1	1	1	1
2	1	1	1	1
2	1	1	2	1
2	1	1	1	1
2	1	1	1	1
2	1	1	2	1
2	1	1	2	1
2	1	1	1	1
2	1	1	1	1
2	1	1	1	1
2	1	1	1	1
2	1	1	1	1
2	1	1	1	1
2	1	1	1	1
2	1	1	1	1
2	1	1	2	1
2	1	1	1	1
2	1	1	1	1
2	1	1	2	1
2	1	1	2	1
2	1	1	2	1
2	1	1	1	1
2	1	1	1	1
2	1	1	1	1
2	1	1	2	1
2	1	1	1	1
2	1	1	2	1
2	1	1	2	1
2	1	1	2	1
2	1	1	1	1
2	1	1	2	1
2	1	1	1	1
2	1	1	2	1
2	1	1	2	1
2	1	1	2	1
2	1	1	1	1
2	1	1	2	1
2	1	1	2	1
2	1	1	2	1
2	1	1	2	1
2	1	1	2	1
2	1	1	1	1
2	1	1	1	1
2	1	1	2	1
2	1	1	1	1
2	1	1	1	1
2	1	1	2	1
2	1	1	1	1
2	1	1	1	1
2	1	1	2	1
2	1	1	1	1
2	1	1	2	1
2	1	1	2	1
2	1	1	1	1
2	1	1	2	1
2	1	1	1	1
2	1	1	1	1
2	1	1	2	1
2	1	1	1	1
2	1	1	1	1
2	1	1	1	1
2	1	1	2	1
2	1	1	2	1
2	1	1	2	1
2	1	1	2	1
2	1	1	1	1
2	1	1	2	1
2	1	1	1	1
2	1	1	1	1
2	1	1	1	1
2	1	1	1	1
2	1	1	1	1
2	1	1	2	1
2	1	1	1	1
2	1	1	2	1
2	1	1	2	1
2	1	1	2	1
2	1	1	2	1
2	1	1	1	1
2	1	1	2	0
2	1	1	2	1
2	1	1	2	1
2	1	1	2	1
2	1	1	2	1
2	1	1	2	1
2	1	1	2	1
2	1	1	1	1
2	1	1	1	1
2	1	1	2	1
2	1	1	1	1
2	1	1	2	1
2	1	1	2	1
2	1	1	1	1
2	1	1	1	1
2	1	1	2	1
2	1	1	1	1
2	1	1	2	1
2	1	1	1	1
2	1	1	2	1
2	1	1	1	1
2	1	1	2	1
2	1	1	1	1
2	1	1	1	1
2	1	1	2	1
2	1	2	2	1
2	1	2	2	1
2	1	2	2	1
2	1	2	2	1
2	1	2	1	1
2	1	2	1	1
2	1	2	1	1
2	1	2	2	1
2	1	2	1	1
2	1	2	1	1
2	1	2	2	1
2	1	2	1	1
2	1	2	1	1
2	1	2	1	1
2	1	2	1	1
2	1	2	2	1
2	1	2	2	1
2	1	2	1	1
2	1	2	2	1
2	1	2	1	1
2	1	2	2	1
2	1	2	1	1
2	1	2	1	1
2	1	2	1	1
2	1	2	1	1
2	1	2	2	1
2	1	2	2	1
2	1	2	2	1
2	1	2	2	1
2	1	2	1	1
2	1	2	2	1
2	1	2	2	1
2	1	2	2	1
2	1	2	1	1
2	1	2	2	1
2	1	2	2	1
2	1	2	1	1
2	1	2	2	1
2	1	2	2	1
2	1	2	1	1
2	1	2	1	1
2	1	2	2	1
2	1	2	2	1
2	1	2	2	1
2	1	2	1	1
2	1	2	1	1
2	1	2	2	1
2	1	2	2	1
2	1	2	1	1
2	1	2	2	1
2	1	2	1	1
2	1	2	2	1
2	1	2	2	1
2	1	2	1	1
2	1	2	2	1
2	1	2	2	1
2	1	2	1	1
2	1	2	1	1
2	1	2	2	1
2	1	2	2	1
2	1	2	1	1
2	1	2	1	1
2	1	2	1	1
2	1	2	1	1
2	1	2	1	1
2	1	2	2	1
2	1	2	2	1
2	1	2	2	1
2	1	2	1	1
2	1	2	1	1
2	1	2	1	1
2	1	2	1	1
2	1	2	2	1
2	1	2	1	1
2	1	2	1	1
2	1	2	2	1
2	1	2	2	1
2	1	2	2	1
2	1	2	1	1
2	1	2	1	1
2	1	2	1	1
2	1	2	1	1
2	1	2	2	1
2	1	2	1	1
2	1	2	1	1
2	1	2	1	1
2	1	2	1	1
2	1	2	2	1
2	1	2	1	1
2	1	2	1	1
2	1	2	2	1
2	1	2	1	1
2	1	2	1	1
2	1	2	1	1
2	1	2	2	1
2	1	2	2	1
2	1	2	2	1
2	1	2	2	1
2	1	2	1	1
2	1	2	1	1
2	1	2	1	1
2	1	2	2	1
2	1	2	2	1
2	1	2	1	1
2	1	2	1	1
2	1	2	1	1
2	1	2	2	1
2	1	2	1	1
2	1	2	1	1
2	1	2	2	1
2	1	2	1	1
2	1	2	2	1
2	1	2	1	1
2	1	2	1	1
2	1	2	2	1
2	1	2	2	1
2	1	2	1	1
2	1	2	1	1
2	1	2	1	1
2	1	2	2	1
2	1	2	2	1
2	1	2	2	1
2	1	2	1	1
2	1	2	2	1
2	1	2	2	1
2	1	2	2	1
2	1	2	1	1
2	1	2	2	1
2	1	2	2	1
2	1	2	2	1
2	1	2	2	1
2	1	2	2	1
2	1	2	1	1
2	1	2	1	1
2	1	2	1	1
2	1	2	1	1
2	1	2	2	1
2	1	2	2	1
2	1	2	2	1
2	1	2	2	1
2	1	2	2	1
2	1	2	2	1
2	1	2	1	1
2	1	2	2	0
2	2	1	2	1
2	2	1	1	1
2	2	1	1	1
2	2	1	2	1
2	2	1	1	1
2	2	1	1	1
2	2	1	1	1
2	2	1	2	1
2	2	1	2	1
2	2	1	2	1
2	2	1	1	1
2	2	1	1	1
2	2	1	1	1
2	2	1	1	1
2	2	1	2	1
2	2	1	1	1
2	2	1	1	1
2	2	1	1	1
2	2	1	1	1
2	2	1	1	1
2	2	1	1	1
2	2	1	1	1
2	2	1	2	1
2	2	1	2	1
2	2	1	1	1
2	2	1	2	1
2	2	1	1	1
2	2	1	2	1
2	2	1	1	1
2	2	1	2	1
2	2	1	2	1
2	2	1	2	1
2	2	1	1	1
2	2	1	2	1
2	2	1	2	1
2	2	1	1	1
2	2	1	2	1
2	2	1	2	1
2	2	1	2	1
2	2	1	1	1
2	2	1	1	1
2	2	1	2	1
2	2	1	1	1
2	2	1	2	1
2	2	1	1	1
2	2	1	1	1
2	2	1	2	1
2	2	1	1	1
2	2	1	2	1
2	2	1	1	1
2	2	1	1	1
2	2	1	2	1
2	2	1	2	1
2	2	1	2	1
2	2	1	2	1
2	2	1	2	1
2	2	1	1	1
2	2	1	2	1
2	2	1	2	1
2	2	1	2	1
2	2	1	2	1
2	2	1	1	1
2	2	1	2	1
2	2	1	2	1
2	2	1	2	1
2	2	1	2	1
2	2	1	1	1
2	2	1	1	1
2	2	1	2	1
2	2	1	1	1
2	2	1	1	1
2	2	1	2	1
2	2	1	2	1
2	2	1	1	1
2	2	1	1	1
2	2	1	2	1
2	2	1	1	1
2	2	1	1	1
2	2	1	1	1
2	2	1	2	1
2	2	1	1	1
2	2	1	2	1
2	2	1	2	1
2	2	1	1	1
2	2	1	2	1
2	2	1	2	1
2	2	1	1	1
2	2	1	2	1
2	2	1	1	1
2	2	1	2	1
2	2	1	2	1
2	2	1	1	1
2	2	1	1	1
2	2	1	1	0
2	2	1	1	1
2	2	1	1	1
2	2	1	1	1
2	2	1	2	1
2	2	1	2	1
2	2	1	1	1
2	2	1	2	1
2	2	1	2	1
2	2	1	2	1
2	2	1	1	1
2	2	1	2	1
2	2	1	1	1
2	2	1	1	1
2	2	1	2	1
2	2	1	2	1
2	2	1	1	1
2	2	1	1	1
2	2	1	1	1
2	2	1	1	1
2	2	1	2	1
2	2	1	2	1
2	2	1	2	1
2	2	1	1	1
2	2	1	2	1
2	2	1	2	1
2	2	1	2	1
2	2	1	1	1
2	2	1	1	1
2	2	1	1	1
2	2	1	1	1
2	2	1	2	1
2	2	1	2	1
2	2	1	2	1
2	2	1	1	1
2	2	1	1	1
2	2	1	2	1
2	2	1	1	1
2	2	1	1	1
2	2	1	1	1
2	2	1	2	1
2	2	1	2	1
2	2	1	1	1
2	2	1	1	1
2	2	1	2	1
2	2	1	2	1
2	2	1	2	1
2	2	1	2	1
2	2	1	1	1
2	2	1	2	1
2	2	1	1	1
2	2	2	2	1
2	2	2	2	1
2	2	2	1	1
2	2	2	1	1
2	2	2	2	1
2	2	2	2	1
2	2	2	2	1
2	2	2	2	1
2	2	2	2	1
2	2	2	1	1
2	2	2	1	1
2	2	2	1	1
2	2	2	1	1
2	2	2	1	1
2	2	2	2	1
2	2	2	1	1
2	2	2	1	1
2	2	2	1	1
2	2	2	1	1
2	2	2	2	1
2	2	2	2	1
2	2	2	2	1
2	2	2	1	1
2	2	2	2	1
2	2	2	2	1
2	2	2	1	1
2	2	2	1	1
2	2	2	2	1
2	2	2	2	1
2	2	2	1	1
2	2	2	2	1
2	2	2	2	1
2	2	2	1	1
2	2	2	2	1
2	2	2	1	1
2	2	2	1	1
2	2	2	1	1
2	2	2	2	1
2	2	2	2	1
2	2	2	2	1
2	2	2	2	1
2	2	2	1	1
2	2	2	1	1
2	2	2	2	1
2	2	2	1	1
2	2	2	1	1
2	2	2	2	1
2	2	2	1	1
2	2	2	2	1
2	2	2	1	1
2	2	2	2	1
2	2	2	1	1
2	2	2	2	1
2	2	2	1	1
2	2	2	2	1
2	2	2	1	1
2	2	2	1	1
2	2	2	1	1
2	2	2	1	1
2	2	2	2	1
2	2	2	2	1
2	2	2	2	1
2	2	2	2	1
2	2	2	2	1
2	2	2	1	1
2	2	2	1	1
2	2	2	2	1
2	2	2	1	1
2	2	2	1	1
2	2	2	1	1
2	2	2	2	1
2	2	2	2	1
2	2	2	1	1
2	2	2	1	1
2	2	2	2	1
2	2	2	1	1
2	2	2	1	1
2	2	2	1	1
2	2	2	2	1
2	2	2	2	1
2	2	2	1	1
2	2	2	1	1
2	2	2	1	1
2	2	2	1	1
2	2	2	1	1
2	2	2	1	1
2	2	2	2	1
2	2	2	2	1
2	2	2	2	1
2	2	2	1	1
2	2	2	2	1
2	2	2	1	1
2	2	2	2	1
2	2	2	1	1
2	2	2	2	1
2	2	2	2	1
2	2	2	2	1
2	2	2	1	1
2	2	2	2	1
2	2	2	2	1
2	2	2	1	1
2	2	2	2	1
2	2	2	1	1
2	2	2	2	1
2	2	2	2	1
2	2	2	2	1
2	2	2	1	1
2	2	2	1	1
2	2	2	1	1
2	2	2	1	1
2	2	2	1	1
2	2	2	2	1
2	2	2	1	1
2	2	2	2	1
2	2	2	2	1
2	2	2	1	1
2	2	2	2	1
2	2	2	2	1
2	2	2	1	1
2	2	2	2	1
2	2	2	2	1
2	2	2	1	1
2	2	2	2	1
2	2	2	2	1
2	2	2	1	1
2	2	2	1	1
2	2	2	2	1
2	2	2	2	1
2	2	2	1	1
2	2	2	1	1
2	2	2	1	1
2	2	2	1	1
2	2	2	2	1
2	2	2	1	1
2	2	2	2	1
2	2	2	1	1
2	2	2	2	1
2	2	2	2	1
2	2	2	1	1
2	2	2	2	1
2	2	2	1	1
2	2	2	2	1
2	2	2	2	1
2	2	2	2	1
4	1	1	1	0
4	1	1	1	0
4	1	1	1	1
4	1	1	1	1
4	1	1	1	1
4	1	1	1	1
4	1	1	1	1
4	1	1	1	1
4	1	1	1	1
4	1	1	1	1
4	1	1	1	1
4	1	1	1	1
4	1	1	1	1
4	1	1	1	1
4	1	1	1	1
4	1	1	1	1
4	1	1	1	1
4	1	1	1	1
4	1	1	1	1
4	1	1	1	1
4	1	1	1	1
4	1	1	1	1
4	1	1	1	1
4	1	1	1	1
4	1	1	1	1
4	1	1	1	1
4	1	1	1	1
4	1	1	1	1
4	1	1	1	1
4	1	1	1	1
4	1	1	1	1
4	1	1	1	1
4	1	1	1	1
4	1	1	1	1
4	1	1	1	1
4	1	1	1	1
4	1	1	1	1
4	1	1	1	1
4	1	1	1	1
4	1	1	1	1
4	1	1	1	1
4	1	1	1	1
4	1	1	1	1
4	1	1	1	1
4	1	1	1	1
4	1	1	1	1
4	1	1	1	1
4	1	1	1	1
4	1	1	1	1
4	1	1	1	1
4	1	1	1	1
4	1	1	1	1
4	1	1	1	1
4	1	1	1	1
4	1	1	1	1
4	1	1	1	1
4	1	1	1	1
4	1	1	1	1
4	1	1	1	1
4	1	1	1	1
4	1	1	1	1
4	1	1	1	1
4	1	1	1	1
4	1	1	1	1
4	1	1	1	1
4	1	1	1	1
4	1	1	1	1
4	1	1	1	1
4	1	1	1	1
4	1	1	1	1
4	1	1	1	1
4	1	1	1	1
4	1	1	2	0
4	1	1	2	0
4	1	1	2	1
4	1	1	2	1
4	1	1	2	1
4	1	1	2	1
4	1	1	2	1
4	1	1	2	1
4	1	1	2	1
4	1	1	2	1
4	1	1	2	1
4	1	1	2	1
4	1	1	2	1
4	1	1	2	1
4	1	1	2	1
4	1	1	2	1
4	1	1	2	1
4	1	1	2	1
4	1	1	2	1
4	1	1	2	1
4	1	1	2	1
4	1	1	2	1
4	1	1	2	1
4	1	1	2	1
4	1	1	2	1
4	1	1	2	1
4	1	1	2	1
4	1	1	2	1
4	1	1	2	1
4	1	1	2	1
4	1	1	2	1
4	1	1	2	1
4	1	1	2	1
4	1	1	2	1
4	1	1	2	1
4	1	1	2	1
4	1	1	2	1
4	1	1	2	1
4	1	1	2	1
4	1	1	2	1
4	1	1	2	1
4	1	1	2	1
4	1	1	2	1
4	1	1	2	1
4	1	1	2	1
4	1	1	2	1
4	1	1	2	1
4	1	1	2	1
4	1	1	2	1
4	1	1	2	1
4	1	1	2	1
4	1	1	2	1
4	1	1	2	1
4	1	1	2	1
4	1	1	2	1
4	1	1	2	1
4	1	1	2	1
4	1	1	2	1
4	1	1	2	1
4	1	1	2	1
4	1	1	2	1
4	1	1	2	1
4	1	1	2	1
4	1	1	2	1
4	1	1	2	1
4	1	1	2	1
4	1	1	2	1
4	1	1	2	1
4	1	1	2	1
4	1	1	2	1
4	1	1	2	1
4	1	1	2	1
4	1	2	1	0
4	1	2	1	1
4	1	2	1	1
4	1	2	1	1
4	1	2	1	1
4	1	2	1	1
4	1	2	1	1
4	1	2	1	1
4	1	2	1	1
4	1	2	1	1
4	1	2	1	1
4	1	2	1	1
4	1	2	1	1
4	1	2	1	1
4	1	2	1	1
4	1	2	1	1
4	1	2	1	1
4	1	2	1	1
4	1	2	1	1
4	1	2	1	1
4	1	2	1	1
4	1	2	1	1
4	1	2	1	1
4	1	2	1	1
4	1	2	1	1
4	1	2	1	1
4	1	2	1	1
4	1	2	1	1
4	1	2	1	1
4	1	2	1	1
4	1	2	1	1
4	1	2	1	1
4	1	2	1	1
4	1	2	1	1
4	1	2	1	1
4	1	2	1	1
4	1	2	2	1
4	1	2	2	1
4	1	2	2	1
4	1	2	2	1
4	1	2	2	1
4	1	2	2	1
4	1	2	2	1
4	1	2	2	1
4	1	2	2	1
4	1	2	2	1
4	1	2	2	1
4	1	2	2	1
4	1	2	2	1
4	1	2	2	1
4	1	2	2	1
4	1	2	2	1
4	1	2	2	1
4	1	2	2	1
4	1	2	2	1
4	1	2	2	1
4	1	2	2	1
4	1	2	2	1
4	1	2	2	1
4	1	2	2	1
4	1	2	2	1
4	1	2	2	1
4	1	2	2	1
4	1	2	2	1
4	1	2	2	1
4	1	2	2	1
4	1	2	2	1
4	1	2	2	1
4	1	2	2	1
4	1	2	2	1
4	1	2	2	1
4	1	2	2	1
4	1	2	1	1
4	1	2	1	1
4	1	2	1	1
4	1	2	1	1
4	1	2	1	1
4	1	2	1	1
4	1	2	1	1
4	1	2	1	1
4	1	2	1	1
4	1	2	1	1
4	1	2	1	1
4	1	2	1	1
4	1	2	1	1
4	1	2	1	1
4	1	2	1	1
4	1	2	1	1
4	1	2	1	1
4	1	2	1	1
4	1	2	1	1
4	1	2	1	1
4	1	2	1	1
4	1	2	1	1
4	1	2	1	1
4	1	2	1	1
4	1	2	1	1
4	1	2	1	1
4	1	2	1	1
4	1	2	1	1
4	1	2	1	1
4	1	2	1	1
4	1	2	1	1
4	1	2	1	1
4	1	2	1	1
4	1	2	1	1
4	1	2	1	1
4	1	2	1	1
4	1	2	2	1
4	1	2	2	1
4	1	2	2	1
4	1	2	2	1
4	1	2	2	1
4	1	2	2	1
4	1	2	2	1
4	1	2	2	1
4	1	2	2	1
4	1	2	2	1
4	1	2	2	1
4	1	2	2	1
4	1	2	2	1
4	1	2	2	1
4	1	2	2	1
4	1	2	2	1
4	1	2	2	1
4	1	2	2	1
4	1	2	2	1
4	1	2	2	1
4	1	2	2	1
4	1	2	2	1
4	1	2	2	1
4	1	2	2	1
4	1	2	2	1
4	1	2	2	1
4	1	2	2	1
4	1	2	2	1
4	1	2	2	1
4	1	2	2	1
4	1	2	2	1
4	1	2	2	1
4	1	2	2	1
4	1	2	2	1
4	1	2	2	1
4	1	2	2	1
4	2	1	1	1
4	2	1	1	1
4	2	1	1	1
4	2	1	1	1
4	2	1	1	1
4	2	1	1	1
4	2	1	1	1
4	2	1	1	1
4	2	1	1	1
4	2	1	1	1
4	2	1	1	1
4	2	1	1	1
4	2	1	1	1
4	2	1	1	1
4	2	1	1	1
4	2	1	1	1
4	2	1	1	1
4	2	1	1	1
4	2	1	1	1
4	2	1	1	1
4	2	1	1	1
4	2	1	1	1
4	2	1	1	1
4	2	1	1	1
4	2	1	1	1
4	2	1	1	1
4	2	1	1	1
4	2	1	1	1
4	2	1	1	1
4	2	1	1	1
4	2	1	1	1
4	2	1	1	1
4	2	1	1	1
4	2	1	1	1
4	2	1	1	1
4	2	1	1	1
4	2	1	1	1
4	2	1	1	1
4	2	1	1	1
4	2	1	1	1
4	2	1	1	1
4	2	1	1	1
4	2	1	1	1
4	2	1	1	1
4	2	1	1	1
4	2	1	1	1
4	2	1	1	1
4	2	1	1	1
4	2	1	1	1
4	2	1	1	1
4	2	1	2	0
4	2	1	2	0
4	2	1	2	0
4	2	1	2	1
4	2	1	2	1
4	2	1	2	1
4	2	1	2	1
4	2	1	2	1
4	2	1	2	1
4	2	1	2	1
4	2	1	2	1
4	2	1	2	1
4	2	1	2	1
4	2	1	2	1
4	2	1	2	1
4	2	1	2	1
4	2	1	2	1
4	2	1	2	1
4	2	1	2	1
4	2	1	2	1
4	2	1	2	1
4	2	1	2	1
4	2	1	2	1
4	2	1	2	1
4	2	1	2	1
4	2	1	2	0
4	2	1	2	0
4	2	1	2	1
4	2	1	2	1
4	2	1	2	1
4	2	1	2	1
4	2	1	2	1
4	2	1	2	1
4	2	1	2	1
4	2	1	2	1
4	2	1	2	1
4	2	1	2	1
4	2	1	2	1
4	2	1	2	1
4	2	1	2	1
4	2	1	2	1
4	2	1	2	1
4	2	1	2	1
4	2	1	2	1
4	2	1	2	1
4	2	1	2	1
4	2	1	2	1
4	2	1	2	1
4	2	1	2	1
4	2	1	2	1
4	2	2	1	1
4	2	2	1	1
4	2	2	1	1
4	2	2	1	1
4	2	2	1	1
4	2	2	1	1
4	2	2	1	1
4	2	2	1	1
4	2	2	1	1
4	2	2	1	1
4	2	2	1	1
4	2	2	1	1
4	2	2	1	1
4	2	2	1	1
4	2	2	1	1
4	2	2	1	1
4	2	2	1	1
4	2	2	1	1
4	2	2	1	1
4	2	2	1	1
4	2	2	1	1
4	2	2	1	1
4	2	2	1	1
4	2	2	1	1
4	2	2	1	1
4	2	2	1	1
4	2	2	1	1
4	2	2	1	1
4	2	2	1	1
4	2	2	1	1
4	2	2	1	1
4	2	2	1	1
4	2	2	1	1
4	2	2	1	1
4	2	2	1	1
4	2	2	1	1
4	2	2	1	1
4	2	2	1	1
4	2	2	1	1
4	2	2	1	1
4	2	2	1	1
4	2	2	1	1
4	2	2	1	1
4	2	2	1	1
4	2	2	1	1
4	2	2	1	1
4	2	2	1	1
4	2	2	1	1
4	2	2	1	1
4	2	2	1	1
4	2	2	1	1
4	2	2	1	1
4	2	2	2	0
4	2	2	2	1
4	2	2	2	1
4	2	2	2	1
4	2	2	2	1
4	2	2	2	1
4	2	2	2	1
4	2	2	2	1
4	2	2	2	1
4	2	2	2	1
4	2	2	2	1
4	2	2	2	1
4	2	2	2	1
4	2	2	2	1
4	2	2	2	1
4	2	2	2	1
4	2	2	2	1
4	2	2	2	1
4	2	2	2	1
4	2	2	2	1
4	2	2	2	1
4	2	2	2	1
4	2	2	2	1
4	2	2	2	1
4	2	2	2	0
4	2	2	2	1
4	2	2	2	1
4	2	2	2	1
4	2	2	2	1
4	2	2	2	1
4	2	2	2	1
4	2	2	2	1
4	2	2	2	1
4	2	2	2	1
4	2	2	2	1
4	2	2	2	1
4	2	2	2	1
4	2	2	2	1
4	2	2	2	1
4	2	2	2	1
4	2	2	2	1
4	2	2	2	1
4	2	2	2	1
4	2	2	2	1
4	2	2	2	1
4	2	2	2	1
4	2	2	2	1
4	2	2	2	1
5	1	1	1	1
5	1	1	1	1
5	1	1	1	1
5	1	1	1	1
5	1	1	1	1
5	1	1	1	1
5	1	1	1	1
5	1	1	1	1
5	1	1	1	1
5	1	1	1	1
5	1	1	1	1
5	1	1	1	1
5	1	1	1	1
5	1	1	1	1
5	1	1	1	1
5	1	1	1	1
5	1	1	1	1
5	1	1	1	1
5	1	1	1	1
5	1	1	1	1
5	1	1	1	1
5	1	1	1	1
5	1	1	1	1
5	1	1	1	1
5	1	1	1	1
5	1	1	1	1
5	1	1	1	1
5	1	1	1	1
5	1	1	1	1
5	1	1	1	1
5	1	1	1	1
5	1	1	1	1
5	1	1	1	1
5	1	1	1	1
5	1	1	1	1
5	1	1	1	1
5	1	1	1	1
5	1	1	1	1
5	1	1	1	1
5	1	1	1	1
5	1	1	1	1
5	1	1	1	1
5	1	1	1	1
5	1	1	1	1
5	1	1	1	1
5	1	1	1	1
5	1	1	1	1
5	1	1	1	1
5	1	1	1	1
5	1	1	1	1
5	1	1	1	1
5	1	1	1	1
5	1	1	1	1
5	1	1	1	1
5	1	1	1	1
5	1	1	1	1
5	1	1	1	1
5	1	1	1	1
5	1	1	1	1
5	1	1	1	1
5	1	1	1	1
5	1	1	1	1
5	1	1	1	1
5	1	1	1	1
5	1	1	1	1
5	1	1	1	1
5	1	1	1	1
5	1	1	1	1
5	1	1	1	1
5	1	1	1	1
5	1	1	1	1
5	1	1	1	1
5	1	1	2	0
5	1	1	2	1
5	1	1	2	1
5	1	1	2	1
5	1	1	2	1
5	1	1	2	1
5	1	1	2	1
5	1	1	2	1
5	1	1	2	1
5	1	1	2	1
5	1	1	2	1
5	1	1	2	1
5	1	1	2	1
5	1	1	2	1
5	1	1	2	1
5	1	1	2	1
5	1	1	2	1
5	1	1	2	1
5	1	1	2	1
5	1	1	2	1
5	1	1	2	1
5	1	1	2	1
5	1	1	2	1
5	1	1	2	1
5	1	1	2	1
5	1	1	2	1
5	1	1	2	1
5	1	1	2	1
5	1	1	2	1
5	1	1	2	1
5	1	1	2	1
5	1	1	2	1
5	1	1	2	1
5	1	1	2	1
5	1	1	2	1
5	1	1	2	1
5	1	1	2	0
5	1	1	2	1
5	1	1	2	1
5	1	1	2	1
5	1	1	2	1
5	1	1	2	1
5	1	1	2	1
5	1	1	2	1
5	1	1	2	1
5	1	1	2	1
5	1	1	2	1
5	1	1	2	1
5	1	1	2	1
5	1	1	2	1
5	1	1	2	1
5	1	1	2	1
5	1	1	2	1
5	1	1	2	1
5	1	1	2	1
5	1	1	2	1
5	1	1	2	1
5	1	1	2	1
5	1	1	2	1
5	1	1	2	1
5	1	1	2	1
5	1	1	2	1
5	1	1	2	1
5	1	1	2	1
5	1	1	2	1
5	1	1	2	1
5	1	1	2	1
5	1	1	2	1
5	1	1	2	1
5	1	1	2	1
5	1	1	2	1
5	1	1	2	1
5	1	2	1	0
5	1	2	1	0
5	1	2	1	0
5	1	2	1	0
5	1	2	1	0
5	1	2	1	0
5	1	2	1	1
5	1	2	1	1
5	1	2	1	1
5	1	2	1	1
5	1	2	1	1
5	1	2	1	1
5	1	2	1	1
5	1	2	1	1
5	1	2	1	1
5	1	2	1	1
5	1	2	1	1
5	1	2	1	1
5	1	2	1	1
5	1	2	1	1
5	1	2	1	1
5	1	2	1	1
5	1	2	1	1
5	1	2	1	1
5	1	2	1	1
5	1	2	1	1
5	1	2	1	1
5	1	2	1	1
5	1	2	1	1
5	1	2	1	1
5	1	2	1	1
5	1	2	1	1
5	1	2	1	1
5	1	2	1	1
5	1	2	1	1
5	1	2	1	1
5	1	2	2	0
5	1	2	2	1
5	1	2	2	1
5	1	2	2	1
5	1	2	2	1
5	1	2	2	1
5	1	2	2	1
5	1	2	2	1
5	1	2	2	1
5	1	2	2	1
5	1	2	2	1
5	1	2	2	1
5	1	2	2	1
5	1	2	2	1
5	1	2	2	1
5	1	2	2	1
5	1	2	2	1
5	1	2	2	1
5	1	2	2	1
5	1	2	2	1
5	1	2	2	1
5	1	2	2	1
5	1	2	2	1
5	1	2	2	1
5	1	2	2	1
5	1	2	2	1
5	1	2	2	1
5	1	2	2	1
5	1	2	2	1
5	1	2	2	1
5	1	2	2	1
5	1	2	2	1
5	1	2	2	1
5	1	2	2	1
5	1	2	2	1
5	1	2	2	1
5	1	2	1	0
5	1	2	1	1
5	1	2	1	1
5	1	2	1	1
5	1	2	1	1
5	1	2	1	1
5	1	2	1	1
5	1	2	1	1
5	1	2	1	1
5	1	2	1	1
5	1	2	1	1
5	1	2	1	1
5	1	2	1	1
5	1	2	1	1
5	1	2	1	1
5	1	2	1	1
5	1	2	1	1
5	1	2	1	1
5	1	2	1	1
5	1	2	1	1
5	1	2	1	1
5	1	2	1	1
5	1	2	1	1
5	1	2	1	1
5	1	2	1	1
5	1	2	1	1
5	1	2	1	1
5	1	2	1	1
5	1	2	1	1
5	1	2	1	1
5	1	2	1	1
5	1	2	1	1
5	1	2	1	1
5	1	2	1	1
5	1	2	1	1
5	1	2	1	1
5	1	2	2	0
5	1	2	2	1
5	1	2	2	1
5	1	2	2	1
5	1	2	2	1
5	1	2	2	1
5	1	2	2	1
5	1	2	2	1
5	1	2	2	1
5	1	2	2	1
5	1	2	2	1
5	1	2	2	1
5	1	2	2	1
5	1	2	2	1
5	1	2	2	1
5	1	2	2	1
5	1	2	2	1
5	1	2	2	1
5	1	2	2	0
5	1	2	2	1
5	1	2	2	1
5	1	2	2	1
5	1	2	2	1
5	1	2	2	1
5	1	2	2	1
5	1	2	2	1
5	1	2	2	1
5	1	2	2	1
5	1	2	2	1
5	1	2	2	1
5	1	2	2	1
5	1	2	2	1
5	1	2	2	1
5	1	2	2	1
5	1	2	2	1
5	1	2	2	1
5	2	1	1	0
5	2	1	1	1
5	2	1	1	1
5	2	1	1	1
5	2	1	1	1
5	2	1	1	1
5	2	1	1	1
5	2	1	1	1
5	2	1	1	1
5	2	1	1	1
5	2	1	1	1
5	2	1	1	1
5	2	1	1	1
5	2	1	1	1
5	2	1	1	1
5	2	1	1	1
5	2	1	1	1
5	2	1	1	1
5	2	1	1	1
5	2	1	1	1
5	2	1	1	1
5	2	1	1	1
5	2	1	1	1
5	2	1	1	1
5	2	1	1	1
5	2	1	1	1
5	2	1	1	1
5	2	1	1	1
5	2	1	1	1
5	2	1	1	1
5	2	1	1	1
5	2	1	1	1
5	2	1	1	1
5	2	1	1	1
5	2	1	1	1
5	2	1	1	1
5	2	1	1	0
5	2	1	1	1
5	2	1	1	1
5	2	1	1	1
5	2	1	1	1
5	2	1	1	1
5	2	1	1	1
5	2	1	1	1
5	2	1	1	1
5	2	1	1	1
5	2	1	1	1
5	2	1	1	1
5	2	1	1	1
5	2	1	1	1
5	2	1	1	1
5	2	1	1	1
5	2	1	1	1
5	2	1	1	1
5	2	1	1	1
5	2	1	1	1
5	2	1	1	1
5	2	1	1	1
5	2	1	1	1
5	2	1	1	1
5	2	1	1	1
5	2	1	1	1
5	2	1	1	1
5	2	1	1	1
5	2	1	1	1
5	2	1	1	1
5	2	1	1	1
5	2	1	1	1
5	2	1	1	1
5	2	1	1	1
5	2	1	1	1
5	2	1	1	1
5	2	1	2	0
5	2	1	2	1
5	2	1	2	1
5	2	1	2	1
5	2	1	2	1
5	2	1	2	1
5	2	1	2	1
5	2	1	2	1
5	2	1	2	1
5	2	1	2	1
5	2	1	2	1
5	2	1	2	1
5	2	1	2	1
5	2	1	2	1
5	2	1	2	1
5	2	1	2	1
5	2	1	2	1
5	2	1	2	1
5	2	1	2	1
5	2	1	2	1
5	2	1	2	1
5	2	1	2	1
5	2	1	2	1
5	2	1	2	1
5	2	1	2	1
5	2	1	2	1
5	2	1	2	1
5	2	1	2	1
5	2	1	2	1
5	2	1	2	1
5	2	1	2	1
5	2	1	2	1
5	2	1	2	1
5	2	1	2	1
5	2	1	2	1
5	2	1	2	1
5	2	1	2	1
5	2	1	2	1
5	2	1	2	1
5	2	1	2	1
5	2	1	2	1
5	2	1	2	1
5	2	1	2	1
5	2	1	2	1
5	2	1	2	1
5	2	1	2	1
5	2	1	2	1
5	2	1	2	1
5	2	1	2	1
5	2	1	2	1
5	2	1	2	1
5	2	1	2	1
5	2	1	2	1
5	2	1	2	1
5	2	1	2	1
5	2	1	2	1
5	2	1	2	1
5	2	1	2	1
5	2	1	2	1
5	2	1	2	1
5	2	1	2	1
5	2	1	2	1
5	2	1	2	1
5	2	1	2	1
5	2	1	2	1
5	2	1	2	1
5	2	1	2	1
5	2	1	2	1
5	2	1	2	1
5	2	1	2	1
5	2	1	2	1
5	2	1	2	1
5	2	2	1	0
5	2	2	1	1
5	2	2	1	1
5	2	2	1	1
5	2	2	1	1
5	2	2	1	1
5	2	2	1	1
5	2	2	1	1
5	2	2	1	1
5	2	2	1	1
5	2	2	1	1
5	2	2	1	1
5	2	2	1	1
5	2	2	1	1
5	2	2	1	1
5	2	2	1	1
5	2	2	1	1
5	2	2	1	1
5	2	2	1	1
5	2	2	1	1
5	2	2	1	1
5	2	2	1	1
5	2	2	1	1
5	2	2	1	1
5	2	2	1	1
5	2	2	1	1
5	2	2	1	1
5	2	2	1	1
5	2	2	1	1
5	2	2	1	1
5	2	2	1	1
5	2	2	1	1
5	2	2	1	1
5	2	2	1	1
5	2	2	1	1
5	2	2	1	1
5	2	2	1	0
5	2	2	1	0
5	2	2	1	1
5	2	2	1	1
5	2	2	1	1
5	2	2	1	1
5	2	2	1	1
5	2	2	1	1
5	2	2	1	1
5	2	2	1	1
5	2	2	1	1
5	2	2	1	1
5	2	2	1	1
5	2	2	1	1
5	2	2	1	1
5	2	2	1	1
5	2	2	1	1
5	2	2	1	1
5	2	2	1	1
5	2	2	1	1
5	2	2	1	1
5	2	2	1	1
5	2	2	1	1
5	2	2	1	1
5	2	2	1	1
5	2	2	1	1
5	2	2	1	1
5	2	2	1	1
5	2	2	1	1
5	2	2	1	1
5	2	2	1	1
5	2	2	1	1
5	2	2	1	1
5	2	2	1	1
5	2	2	1	1
5	2	2	1	1
5	2	2	2	0
5	2	2	2	0
5	2	2	2	0
5	2	2	2	1
5	2	2	2	1
5	2	2	2	1
5	2	2	2	1
5	2	2	2	1
5	2	2	2	1
5	2	2	2	1
5	2	2	2	1
5	2	2	2	1
5	2	2	2	1
5	2	2	2	1
5	2	2	2	1
5	2	2	2	1
5	2	2	2	1
5	2	2	2	1
5	2	2	2	1
5	2	2	2	1
5	2	2	2	1
5	2	2	2	1
5	2	2	2	1
5	2	2	2	1
5	2	2	2	1
5	2	2	2	1
5	2	2	2	1
5	2	2	2	1
5	2	2	2	1
5	2	2	2	1
5	2	2	2	1
5	2	2	2	1
5	2	2	2	1
5	2	2	2	1
5	2	2	2	1
5	2	2	2	1
5	2	2	2	1
5	2	2	2	1
5	2	2	2	1
5	2	2	2	1
5	2	2	2	1
5	2	2	2	1
5	2	2	2	1
5	2	2	2	1
5	2	2	2	1
5	2	2	2	1
5	2	2	2	1
5	2	2	2	1
5	2	2	2	1
5	2	2	2	1
5	2	2	2	1
5	2	2	2	1
5	2	2	2	1
5	2	2	2	1
5	2	2	2	1
5	2	2	2	1
5	2	2	2	1
5	2	2	2	1
5	2	2	2	1
5	2	2	2	1
5	2	2	2	1
5	2	2	2	1
5	2	2	2	1
5	2	2	2	1
5	2	2	2	1
5	2	2	2	1
5	2	2	2	1
5	2	2	2	1
5	2	2	2	1
5	2	2	2	1
5	2	2	2	1
5	2	2	2	1
6	1	1	1	0
6	1	1	1	1
6	1	1	1	1
6	1	1	1	1
6	1	1	1	1
6	1	1	1	1
6	1	1	1	1
6	1	1	1	1
6	1	1	1	1
6	1	1	1	1
6	1	1	1	1
6	1	1	1	1
6	1	1	1	1
6	1	1	1	1
6	1	1	1	1
6	1	1	1	1
6	1	1	1	1
6	1	1	1	1
6	1	1	1	1
6	1	1	1	1
6	1	1	1	1
6	1	1	1	1
6	1	1	1	1
6	1	1	1	1
6	1	1	1	1
6	1	1	1	1
6	1	1	1	1
6	1	1	1	1
6	1	1	1	1
6	1	1	1	1
6	1	1	1	1
6	1	1	1	1
6	1	1	1	1
6	1	1	1	1
6	1	1	1	1
6	1	1	1	1
6	1	1	1	1
6	1	1	1	1
6	1	1	1	1
6	1	1	1	1
6	1	1	1	1
6	1	1	1	1
6	1	1	1	1
6	1	1	1	1
6	1	1	1	1
6	1	1	1	1
6	1	1	1	1
6	1	1	1	1
6	1	1	1	1
6	1	1	1	1
6	1	1	1	1
6	1	1	1	1
6	1	1	1	1
6	1	1	1	1
6	1	1	1	1
6	1	1	1	1
6	1	1	1	1
6	1	1	1	1
6	1	1	1	1
6	1	1	1	1
6	1	1	1	1
6	1	1	1	1
6	1	1	1	1
6	1	1	1	1
6	1	1	1	1
6	1	1	1	1
6	1	1	1	1
6	1	1	1	1
6	1	1	1	1
6	1	1	1	1
6	1	1	1	1
6	1	1	1	1
6	1	1	2	0
6	1	1	2	1
6	1	1	2	1
6	1	1	2	1
6	1	1	2	1
6	1	1	2	1
6	1	1	2	1
6	1	1	2	1
6	1	1	2	1
6	1	1	2	1
6	1	1	2	1
6	1	1	2	1
6	1	1	2	1
6	1	1	2	1
6	1	1	2	1
6	1	1	2	1
6	1	1	2	1
6	1	1	2	1
6	1	1	2	1
6	1	1	2	1
6	1	1	2	1
6	1	1	2	1
6	1	1	2	1
6	1	1	2	1
6	1	1	2	1
6	1	1	2	1
6	1	1	2	1
6	1	1	2	1
6	1	1	2	1
6	1	1	2	1
6	1	1	2	1
6	1	1	2	1
6	1	1	2	1
6	1	1	2	1
6	1	1	2	1
6	1	1	2	1
6	1	1	2	1
6	1	1	2	1
6	1	1	2	1
6	1	1	2	1
6	1	1	2	1
6	1	1	2	1
6	1	1	2	1
6	1	1	2	1
6	1	1	2	1
6	1	1	2	1
6	1	1	2	1
6	1	1	2	1
6	1	1	2	1
6	1	1	2	1
6	1	1	2	1
6	1	1	2	1
6	1	1	2	1
6	1	1	2	1
6	1	1	2	1
6	1	1	2	1
6	1	1	2	1
6	1	1	2	1
6	1	1	2	1
6	1	1	2	1
6	1	1	2	1
6	1	1	2	1
6	1	1	2	1
6	1	1	2	1
6	1	1	2	1
6	1	1	2	1
6	1	1	2	1
6	1	1	2	1
6	1	1	2	1
6	1	1	2	1
6	1	1	2	1
6	1	1	2	1
6	1	2	1	0
6	1	2	1	0
6	1	2	1	0
6	1	2	1	1
6	1	2	1	1
6	1	2	1	1
6	1	2	1	1
6	1	2	1	1
6	1	2	1	1
6	1	2	1	1
6	1	2	1	1
6	1	2	1	1
6	1	2	1	1
6	1	2	1	1
6	1	2	1	1
6	1	2	1	1
6	1	2	1	1
6	1	2	1	1
6	1	2	1	1
6	1	2	1	1
6	1	2	1	1
6	1	2	1	1
6	1	2	1	1
6	1	2	1	1
6	1	2	1	1
6	1	2	1	1
6	1	2	1	1
6	1	2	1	1
6	1	2	1	1
6	1	2	1	1
6	1	2	1	1
6	1	2	1	1
6	1	2	1	1
6	1	2	1	1
6	1	2	1	1
6	1	2	1	1
6	1	2	2	1
6	1	2	2	1
6	1	2	2	1
6	1	2	2	1
6	1	2	2	1
6	1	2	2	1
6	1	2	2	1
6	1	2	2	1
6	1	2	2	1
6	1	2	2	1
6	1	2	2	1
6	1	2	2	1
6	1	2	2	1
6	1	2	2	1
6	1	2	2	1
6	1	2	2	1
6	1	2	2	1
6	1	2	2	1
6	1	2	2	0
6	1	2	2	0
6	1	2	2	1
6	1	2	2	1
6	1	2	2	1
6	1	2	2	1
6	1	2	2	1
6	1	2	2	1
6	1	2	2	1
6	1	2	2	1
6	1	2	2	1
6	1	2	2	1
6	1	2	2	1
6	1	2	2	1
6	1	2	2	1
6	1	2	2	1
6	1	2	2	1
6	1	2	2	1
6	1	2	1	1
6	1	2	1	1
6	1	2	1	1
6	1	2	1	1
6	1	2	1	1
6	1	2	1	1
6	1	2	1	1
6	1	2	1	1
6	1	2	1	1
6	1	2	1	1
6	1	2	1	1
6	1	2	1	1
6	1	2	1	1
6	1	2	1	1
6	1	2	1	1
6	1	2	1	1
6	1	2	1	1
6	1	2	1	1
6	1	2	1	1
6	1	2	1	1
6	1	2	1	1
6	1	2	1	1
6	1	2	1	1
6	1	2	1	1
6	1	2	1	1
6	1	2	1	1
6	1	2	1	1
6	1	2	1	1
6	1	2	1	1
6	1	2	1	1
6	1	2	1	1
6	1	2	1	1
6	1	2	1	1
6	1	2	1	1
6	1	2	1	1
6	1	2	1	1
6	1	2	2	0
6	1	2	2	1
6	1	2	2	1
6	1	2	2	1
6	1	2	2	1
6	1	2	2	1
6	1	2	2	1
6	1	2	2	1
6	1	2	2	1
6	1	2	2	1
6	1	2	2	1
6	1	2	2	1
6	1	2	2	1
6	1	2	2	1
6	1	2	2	1
6	1	2	2	1
6	1	2	2	1
6	1	2	2	1
6	1	2	2	1
6	1	2	2	1
6	1	2	2	1
6	1	2	2	1
6	1	2	2	1
6	1	2	2	1
6	1	2	2	1
6	1	2	2	1
6	1	2	2	1
6	1	2	2	1
6	1	2	2	1
6	1	2	2	1
6	1	2	2	1
6	1	2	2	1
6	1	2	2	1
6	1	2	2	1
6	1	2	2	1
6	1	2	2	1
6	2	1	1	0
6	2	1	1	0
6	2	1	1	1
6	2	1	1	1
6	2	1	1	1
6	2	1	1	1
6	2	1	1	1
6	2	1	1	1
6	2	1	1	1
6	2	1	1	1
6	2	1	1	1
6	2	1	1	1
6	2	1	1	1
6	2	1	1	1
6	2	1	1	1
6	2	1	1	1
6	2	1	1	1
6	2	1	1	1
6	2	1	1	1
6	2	1	1	1
6	2	1	1	1
6	2	1	1	1
6	2	1	1	1
6	2	1	1	1
6	2	1	1	1
6	2	1	1	1
6	2	1	1	1
6	2	1	1	1
6	2	1	1	1
6	2	1	1	1
6	2	1	1	1
6	2	1	1	1
6	2	1	1	1
6	2	1	1	1
6	2	1	1	1
6	2	1	1	1
6	2	1	1	0
6	2	1	1	1
6	2	1	1	1
6	2	1	1	1
6	2	1	1	1
6	2	1	1	1
6	2	1	1	1
6	2	1	1	1
6	2	1	1	1
6	2	1	1	1
6	2	1	1	1
6	2	1	1	1
6	2	1	1	1
6	2	1	1	1
6	2	1	1	1
6	2	1	1	1
6	2	1	1	1
6	2	1	1	1
6	2	1	1	1
6	2	1	1	1
6	2	1	1	1
6	2	1	1	1
6	2	1	1	1
6	2	1	1	1
6	2	1	1	1
6	2	1	1	1
6	2	1	1	1
6	2	1	1	1
6	2	1	1	1
6	2	1	1	1
6	2	1	1	1
6	2	1	1	1
6	2	1	1	1
6	2	1	1	1
6	2	1	1	1
[truncated: 11,737 more rows]

## Sheet: ReplicationExp_Analysis1_RTs
Participant	Task	Association	Congruency	ACC	RTs		# Reaction Times excluded if 2.5 SD above or below the individual mean of each experimental condition (correct trials only)
2	1	1	1	1	169
2	1	1	1	1	201
2	1	1	1	1	209
2	1	1	1	1	211
2	1	1	1	1	215
2	1	1	1	1	223
2	1	1	1	1	230
2	1	1	1	1	232
2	1	1	1	1	256
2	1	1	1	1	259
2	1	1	1	1	259
2	1	1	1	1	261
2	1	1	1	1	267
2	1	1	1	1	278
2	1	1	1	1	279
2	1	1	1	1	289
2	1	1	1	1	305
2	1	1	1	1	312
2	1	1	1	1	339
2	1	1	1	1	345
2	1	1	1	1	371
2	1	1	1	1	374
2	1	1	1	1	380
2	1	1	1	1	394
2	1	1	1	1	407
2	1	1	1	1	424
2	1	1	1	1	434
2	1	1	1	1	436
2	1	1	1	1	459
2	1	1	1	1	468
2	1	1	1	1	470
2	1	1	1	1	512
2	1	1	1	1	571
2	1	1	1	1	603
2	1	1	1	1	638
2	1	1	1	1	168
2	1	1	1	1	186
2	1	1	1	1	187
2	1	1	1	1	187
2	1	1	1	1	190
2	1	1	1	1	198
2	1	1	1	1	199
2	1	1	1	1	203
2	1	1	1	1	214
2	1	1	1	1	220
2	1	1	1	1	223
2	1	1	1	1	224
2	1	1	1	1	231
2	1	1	1	1	234
2	1	1	1	1	237
2	1	1	1	1	238
2	1	1	1	1	240
2	1	1	1	1	251
2	1	1	1	1	253
2	1	1	1	1	258
2	1	1	1	1	267
2	1	1	1	1	277
2	1	1	1	1	282
2	1	1	1	1	288
2	1	1	1	1	295
2	1	1	1	1	303
2	1	1	1	1	304
2	1	1	1	1	305
2	1	1	1	1	317
2	1	1	1	1	322
2	1	1	1	1	334
2	1	1	1	1	340
2	1	1	1	1	344
2	1	1	1	1	344
2	1	1	1	1	377
2	1	1	1	1	393
2	1	1	2	1	185
2	1	1	2	1	225
2	1	1	2	1	237
2	1	1	2	1	262
2	1	1	2	1	274
2	1	1	2	1	280
2	1	1	2	1	288
2	1	1	2	1	289
2	1	1	2	1	294
2	1	1	2	1	299
2	1	1	2	1	299
2	1	1	2	1	302
2	1	1	2	1	310
2	1	1	2	1	324
2	1	1	2	1	337
2	1	1	2	1	340
2	1	1	2	1	346
2	1	1	2	1	348
2	1	1	2	1	397
2	1	1	2	1	409
2	1	1	2	1	411
2	1	1	2	1	411
2	1	1	2	1	424
2	1	1	2	1	428
2	1	1	2	1	429
2	1	1	2	1	429
2	1	1	2	1	431
2	1	1	2	1	450
2	1	1	2	1	459
2	1	1	2	1	463
2	1	1	2	1	498
2	1	1	2	1	524
2	1	1	2	1	578
2	1	1	2	1	632
2	1	1	2	1	155
2	1	1	2	1	167
2	1	1	2	1	178
2	1	1	2	1	184
2	1	1	2	1	193
2	1	1	2	1	195
2	1	1	2	1	205
2	1	1	2	1	207
2	1	1	2	1	208
2	1	1	2	1	215
2	1	1	2	1	219
2	1	1	2	1	222
2	1	1	2	1	222
2	1	1	2	1	222
2	1	1	2	1	222
2	1	1	2	1	224
2	1	1	2	1	230
2	1	1	2	1	230
2	1	1	2	1	239
2	1	1	2	1	239
2	1	1	2	1	269
2	1	1	2	1	273
2	1	1	2	1	283
2	1	1	2	1	284
2	1	1	2	1	291
2	1	1	2	1	292
2	1	1	2	1	301
2	1	1	2	1	302
2	1	1	2	1	304
2	1	1	2	1	320
2	1	1	2	1	324
2	1	1	2	1	346
2	1	1	2	1	357
2	1	1	2	1	372
2	1	1	2	1	427
2	1	1	2	1	427
2	1	2	1	1	224
2	1	2	1	1	280
2	1	2	1	1	283
2	1	2	1	1	291
2	1	2	1	1	305
2	1	2	1	1	325
2	1	2	1	1	419
2	1	2	1	1	482
2	1	2	1	1	534
2	1	2	1	1	591
2	1	2	1	1	633
2	1	2	1	1	648
2	1	2	1	1	689
2	1	2	1	1	689
2	1	2	1	1	1029
2	1	2	1	1	1488
2	1	2	1	1	212
2	1	2	1	1	219
2	1	2	1	1	230
2	1	2	1	1	250
2	1	2	1	1	266
2	1	2	1	1	272
2	1	2	1	1	282
2	1	2	1	1	284
2	1	2	1	1	285
2	1	2	1	1	299
2	1	2	1	1	302
2	1	2	1	1	342
2	1	2	1	1	381
2	1	2	1	1	438
2	1	2	1	1	448
2	1	2	1	1	463
2	1	2	1	1	463
2	1	2	1	1	1292
2	1	2	1	1	181
2	1	2	1	1	188
2	1	2	1	1	192
2	1	2	1	1	224
2	1	2	1	1	229
2	1	2	1	1	238
2	1	2	1	1	240
2	1	2	1	1	245
2	1	2	1	1	263
2	1	2	1	1	272
2	1	2	1	1	275
2	1	2	1	1	285
2	1	2	1	1	300
2	1	2	1	1	327
2	1	2	1	1	353
2	1	2	1	1	359
2	1	2	1	1	445
2	1	2	1	1	186
2	1	2	1	1	191
2	1	2	1	1	210
2	1	2	1	1	211
2	1	2	1	1	212
2	1	2	1	1	228
2	1	2	1	1	230
2	1	2	1	1	238
2	1	2	1	1	240
2	1	2	1	1	246
2	1	2	1	1	252
2	1	2	1	1	274
2	1	2	1	1	277
2	1	2	1	1	286
2	1	2	1	1	290
2	1	2	1	1	318
2	1	2	1	1	319
2	1	2	1	1	320
2	1	2	2	1	153
2	1	2	2	1	267
2	1	2	2	1	286
2	1	2	2	1	286
2	1	2	2	1	286
2	1	2	2	1	289
2	1	2	2	1	300
2	1	2	2	1	378
2	1	2	2	1	416
2	1	2	2	1	439
2	1	2	2	1	481
2	1	2	2	1	492
2	1	2	2	1	526
2	1	2	2	1	595
2	1	2	2	1	604
2	1	2	2	1	777
2	1	2	2	1	254
2	1	2	2	1	262
2	1	2	2	1	285
2	1	2	2	1	293
2	1	2	2	1	327
2	1	2	2	1	331
2	1	2	2	1	345
2	1	2	2	1	368
2	1	2	2	1	398
2	1	2	2	1	401
2	1	2	2	1	410
2	1	2	2	1	413
2	1	2	2	1	511
2	1	2	2	1	522
2	1	2	2	1	523
2	1	2	2	1	531
2	1	2	2	1	649
2	1	2	2	1	137
2	1	2	2	1	155
2	1	2	2	1	163
2	1	2	2	1	208
2	1	2	2	1	225
2	1	2	2	1	246
2	1	2	2	1	257
2	1	2	2	1	273
2	1	2	2	1	296
2	1	2	2	1	298
2	1	2	2	1	301
2	1	2	2	1	302
2	1	2	2	1	320
2	1	2	2	1	324
2	1	2	2	1	345
2	1	2	2	1	347
2	1	2	2	1	350
2	1	2	2	1	449
2	1	2	2	1	169
2	1	2	2	1	196
2	1	2	2	1	199
2	1	2	2	1	204
2	1	2	2	1	215
2	1	2	2	1	234
2	1	2	2	1	244
2	1	2	2	1	262
2	1	2	2	1	263
2	1	2	2	1	275
2	1	2	2	1	275
2	1	2	2	1	289
2	1	2	2	1	308
2	1	2	2	1	314
2	1	2	2	1	332
2	1	2	2	1	357
2	1	2	2	1	404
2	2	1	1	1	183
2	2	1	1	1	190
2	2	1	1	1	206
2	2	1	1	1	220
2	2	1	1	1	237
2	2	1	1	1	245
2	2	1	1	1	256
2	2	1	1	1	256
2	2	1	1	1	258
2	2	1	1	1	269
2	2	1	1	1	272
2	2	1	1	1	278
2	2	1	1	1	284
2	2	1	1	1	287
2	2	1	1	1	288
2	2	1	1	1	308
2	2	1	1	1	312
2	2	1	1	1	312
2	2	1	1	1	323
2	2	1	1	1	326
2	2	1	1	1	338
2	2	1	1	1	368
2	2	1	1	1	390
2	2	1	1	1	395
2	2	1	1	1	396
2	2	1	1	1	396
2	2	1	1	1	439
2	2	1	1	1	441
2	2	1	1	1	462
2	2	1	1	1	476
2	2	1	1	1	499
2	2	1	1	1	579
2	2	1	1	1	643
2	2	1	1	1	157
2	2	1	1	1	168
2	2	1	1	1	173
2	2	1	1	1	175
2	2	1	1	1	178
2	2	1	1	1	184
2	2	1	1	1	184
2	2	1	1	1	184
2	2	1	1	1	186
2	2	1	1	1	186
2	2	1	1	1	188
2	2	1	1	1	188
2	2	1	1	1	189
2	2	1	1	1	191
2	2	1	1	1	193
2	2	1	1	1	195
2	2	1	1	1	198
2	2	1	1	1	202
2	2	1	1	1	204
2	2	1	1	1	206
2	2	1	1	1	209
2	2	1	1	1	212
2	2	1	1	1	212
2	2	1	1	1	222
2	2	1	1	1	223
2	2	1	1	1	227
2	2	1	1	1	232
2	2	1	1	1	234
2	2	1	1	1	240
2	2	1	1	1	250
2	2	1	1	1	252
2	2	1	1	1	254
2	2	1	1	1	285
2	2	1	1	1	289
2	2	1	1	1	303
2	2	1	2	1	178
2	2	1	2	1	178
2	2	1	2	1	184
2	2	1	2	1	199
2	2	1	2	1	202
2	2	1	2	1	211
2	2	1	2	1	220
2	2	1	2	1	225
2	2	1	2	1	229
2	2	1	2	1	230
2	2	1	2	1	232
2	2	1	2	1	232
2	2	1	2	1	233
2	2	1	2	1	249
2	2	1	2	1	264
2	2	1	2	1	270
2	2	1	2	1	271
2	2	1	2	1	280
2	2	1	2	1	304
2	2	1	2	1	305
2	2	1	2	1	307
2	2	1	2	1	310
2	2	1	2	1	313
2	2	1	2	1	316
2	2	1	2	1	338
2	2	1	2	1	359
2	2	1	2	1	380
2	2	1	2	1	380
2	2	1	2	1	408
2	2	1	2	1	416
2	2	1	2	1	432
2	2	1	2	1	445
2	2	1	2	1	659
2	2	1	2	1	726
2	2	1	2	1	994
2	2	1	2	1	141
2	2	1	2	1	172
2	2	1	2	1	183
2	2	1	2	1	191
2	2	1	2	1	193
2	2	1	2	1	195
2	2	1	2	1	196
2	2	1	2	1	199
2	2	1	2	1	200
2	2	1	2	1	204
2	2	1	2	1	205
2	2	1	2	1	205
2	2	1	2	1	205
2	2	1	2	1	207
2	2	1	2	1	212
2	2	1	2	1	223
2	2	1	2	1	223
2	2	1	2	1	223
2	2	1	2	1	224
2	2	1	2	1	228
2	2	1	2	1	232
2	2	1	2	1	233
2	2	1	2	1	239
2	2	1	2	1	249
2	2	1	2	1	253
2	2	1	2	1	258
2	2	1	2	1	262
2	2	1	2	1	274
2	2	1	2	1	283
2	2	1	2	1	290
2	2	1	2	1	296
2	2	1	2	1	367
2	2	1	2	1	374
2	2	1	2	1	500
2	2	1	2	1	534
2	2	2	1	1	170
2	2	2	1	1	186
2	2	2	1	1	195
2	2	2	1	1	206
2	2	2	1	1	209
2	2	2	1	1	209
2	2	2	1	1	211
2	2	2	1	1	213
2	2	2	1	1	217
2	2	2	1	1	226
2	2	2	1	1	239
2	2	2	1	1	240
2	2	2	1	1	246
2	2	2	1	1	246
2	2	2	1	1	251
2	2	2	1	1	254
2	2	2	1	1	261
2	2	2	1	1	261
2	2	2	1	1	262
2	2	2	1	1	263
2	2	2	1	1	289
2	2	2	1	1	310
2	2	2	1	1	327
2	2	2	1	1	328
2	2	2	1	1	330
2	2	2	1	1	348
2	2	2	1	1	391
2	2	2	1	1	454
2	2	2	1	1	464
2	2	2	1	1	472
2	2	2	1	1	518
2	2	2	1	1	539
2	2	2	1	1	558
2	2	2	1	1	558
2	2	2	1	1	587
2	2	2	1	1	171
2	2	2	1	1	184
2	2	2	1	1	186
2	2	2	1	1	188
2	2	2	1	1	188
2	2	2	1	1	191
2	2	2	1	1	193
2	2	2	1	1	194
2	2	2	1	1	198
2	2	2	1	1	199
2	2	2	1	1	200
2	2	2	1	1	201
2	2	2	1	1	208
2	2	2	1	1	210
2	2	2	1	1	213
2	2	2	1	1	214
2	2	2	1	1	215
2	2	2	1	1	217
2	2	2	1	1	222
2	2	2	1	1	225
2	2	2	1	1	226
2	2	2	1	1	236
2	2	2	1	1	238
2	2	2	1	1	238
2	2	2	1	1	253
2	2	2	1	1	259
2	2	2	1	1	260
2	2	2	1	1	269
2	2	2	1	1	272
2	2	2	1	1	277
2	2	2	1	1	303
2	2	2	1	1	330
2	2	2	1	1	335
2	2	2	1	1	368
2	2	2	1	1	636
2	2	2	2	1	183
2	2	2	2	1	197
2	2	2	2	1	210
2	2	2	2	1	227
2	2	2	2	1	229
2	2	2	2	1	235
2	2	2	2	1	235
2	2	2	2	1	236
2	2	2	2	1	250
2	2	2	2	1	257
2	2	2	2	1	258
2	2	2	2	1	275
2	2	2	2	1	284
2	2	2	2	1	286
2	2	2	2	1	297
2	2	2	2	1	307
2	2	2	2	1	313
2	2	2	2	1	323
2	2	2	2	1	326
2	2	2	2	1	364
2	2	2	2	1	368
2	2	2	2	1	377
2	2	2	2	1	382
2	2	2	2	1	409
2	2	2	2	1	410
2	2	2	2	1	457
2	2	2	2	1	464
2	2	2	2	1	504
2	2	2	2	1	511
2	2	2	2	1	587
2	2	2	2	1	608
2	2	2	2	1	746
2	2	2	2	1	834
2	2	2	2	1	993
2	2	2	2	1	158
2	2	2	2	1	161
2	2	2	2	1	176
2	2	2	2	1	177
2	2	2	2	1	182
2	2	2	2	1	184
2	2	2	2	1	190
2	2	2	2	1	195
2	2	2	2	1	197
2	2	2	2	1	199
2	2	2	2	1	199
2	2	2	2	1	200
2	2	2	2	1	200
2	2	2	2	1	203
2	2	2	2	1	206
2	2	2	2	1	208
2	2	2	2	1	209
2	2	2	2	1	209
2	2	2	2	1	210
2	2	2	2	1	213
2	2	2	2	1	214
2	2	2	2	1	215
2	2	2	2	1	215
2	2	2	2	1	217
2	2	2	2	1	221
2	2	2	2	1	238
2	2	2	2	1	242
2	2	2	2	1	245
2	2	2	2	1	263
2	2	2	2	1	264
2	2	2	2	1	265
2	2	2	2	1	270
2	2	2	2	1	278
2	2	2	2	1	301
2	2	2	2	1	344
4	1	1	1	1	363
4	1	1	1	1	297
4	1	1	1	1	456
4	1	1	1	1	485
4	1	1	1	1	426
4	1	1	1	1	341
4	1	1	1	1	510
4	1	1	1	1	401
4	1	1	1	1	810
4	1	1	1	1	456
4	1	1	1	1	254
4	1	1	1	1	427
4	1	1	1	1	244
4	1	1	1	1	379
4	1	1	1	1	351
4	1	1	1	1	376
4	1	1	1	1	267
4	1	1	1	1	384
4	1	1	1	1	220
4	1	1	1	1	299
4	1	1	1	1	712
4	1	1	1	1	346
4	1	1	1	1	303
4	1	1	1	1	245
4	1	1	1	1	544
4	1	1	1	1	737
4	1	1	1	1	274
4	1	1	1	1	750
4	1	1	1	1	541
4	1	1	1	1	232
4	1	1	1	1	174
4	1	1	1	1	407
4	1	1	1	1	488
4	1	1	1	1	270
4	1	1	1	1	200
4	1	1	1	1	273
4	1	1	1	1	317
4	1	1	1	1	246
4	1	1	1	1	222
4	1	1	1	1	273
4	1	1	1	1	299
4	1	1	1	1	175
4	1	1	1	1	377
4	1	1	1	1	237
4	1	1	1	1	273
4	1	1	1	1	225
4	1	1	1	1	217
4	1	1	1	1	232
4	1	1	1	1	324
4	1	1	1	1	243
4	1	1	1	1	299
4	1	1	1	1	306
4	1	1	1	1	398
4	1	1	1	1	321
4	1	1	1	1	272
4	1	1	1	1	293
4	1	1	1	1	203
4	1	1	1	1	222
4	1	1	1	1	259
4	1	1	1	1	248
4	1	1	1	1	243
4	1	1	1	1	245
4	1	1	1	1	260
4	1	1	1	1	206
4	1	1	1	1	173
4	1	1	1	1	433
4	1	1	1	1	191
4	1	1	1	1	194
4	1	1	2	1	405
4	1	1	2	1	344
4	1	1	2	1	395
4	1	1	2	1	415
4	1	1	2	1	489
4	1	1	2	1	572
4	1	1	2	1	227
4	1	1	2	1	305
4	1	1	2	1	328
4	1	1	2	1	586
4	1	1	2	1	289
4	1	1	2	1	296
4	1	1	2	1	540
4	1	1	2	1	320
4	1	1	2	1	458
4	1	1	2	1	275
4	1	1	2	1	336
4	1	1	2	1	308
4	1	1	2	1	261
4	1	1	2	1	345
4	1	1	2	1	421
4	1	1	2	1	285
4	1	1	2	1	229
4	1	1	2	1	261
4	1	1	2	1	271
4	1	1	2	1	754
4	1	1	2	1	244
4	1	1	2	1	526
4	1	1	2	1	369
4	1	1	2	1	215
4	1	1	2	1	363
4	1	1	2	1	304
4	1	1	2	1	279
4	1	1	2	1	267
4	1	1	2	1	329
4	1	1	2	1	284
4	1	1	2	1	263
4	1	1	2	1	311
4	1	1	2	1	240
4	1	1	2	1	251
4	1	1	2	1	216
4	1	1	2	1	257
4	1	1	2	1	262
4	1	1	2	1	278
4	1	1	2	1	302
4	1	1	2	1	286
4	1	1	2	1	273
4	1	1	2	1	214
4	1	1	2	1	283
4	1	1	2	1	490
4	1	1	2	1	152
4	1	1	2	1	298
4	1	1	2	1	320
4	1	1	2	1	241
4	1	1	2	1	247
4	1	1	2	1	223
4	1	1	2	1	531
4	1	1	2	1	383
4	1	1	2	1	203
4	1	1	2	1	333
4	1	1	2	1	202
4	1	1	2	1	327
4	1	1	2	1	297
4	1	1	2	1	175
4	1	1	2	1	255
4	1	1	2	1	253
4	1	1	2	1	226
4	1	2	1	1	398
4	1	2	1	1	439
4	1	2	1	1	398
4	1	2	1	1	347
4	1	2	1	1	363
4	1	2	1	1	257
4	1	2	1	1	519
4	1	2	1	1	321
4	1	2	1	1	617
4	1	2	1	1	274
4	1	2	1	1	288
4	1	2	1	1	207
4	1	2	1	1	265
4	1	2	1	1	1148
4	1	2	1	1	401
4	1	2	1	1	626
4	1	2	1	1	465
4	1	2	1	1	1121
4	1	2	1	1	231
4	1	2	1	1	374
4	1	2	1	1	488
4	1	2	1	1	264
4	1	2	1	1	530
4	1	2	1	1	251
4	1	2	1	1	540
4	1	2	1	1	332
4	1	2	1	1	440
4	1	2	1	1	284
4	1	2	1	1	216
4	1	2	1	1	228
4	1	2	1	1	264
4	1	2	1	1	420
4	1	2	1	1	401
4	1	2	1	1	303
4	1	2	1	1	291
4	1	2	1	1	318
4	1	2	1	1	270
4	1	2	1	1	326
4	1	2	1	1	200
4	1	2	1	1	214
4	1	2	1	1	238
4	1	2	1	1	264
4	1	2	1	1	214
4	1	2	1	1	272
4	1	2	1	1	163
4	1	2	1	1	240
4	1	2	1	1	255
4	1	2	1	1	264
4	1	2	1	1	230
4	1	2	1	1	299
4	1	2	1	1	261
4	1	2	1	1	327
4	1	2	1	1	275
4	1	2	1	1	247
4	1	2	1	1	280
4	1	2	1	1	257
4	1	2	1	1	272
4	1	2	1	1	350
4	1	2	1	1	260
4	1	2	1	1	275
4	1	2	1	1	276
4	1	2	1	1	275
4	1	2	1	1	237
4	1	2	1	1	264
4	1	2	1	1	288
4	1	2	1	1	270
4	1	2	1	1	269
4	1	2	2	1	583
4	1	2	2	1	752
4	1	2	2	1	1120
4	1	2	2	1	457
4	1	2	2	1	289
4	1	2	2	1	251
4	1	2	2	1	825
4	1	2	2	1	294
4	1	2	2	1	552
4	1	2	2	1	301
4	1	2	2	1	828
4	1	2	2	1	945
4	1	2	2	1	1085
4	1	2	2	1	283
4	1	2	2	1	405
4	1	2	2	1	166
4	1	2	2	1	423
4	1	2	2	1	303
4	1	2	2	1	338
4	1	2	2	1	265
4	1	2	2	1	425
4	1	2	2	1	502
4	1	2	2	1	517
4	1	2	2	1	291
4	1	2	2	1	302
4	1	2	2	1	262
4	1	2	2	1	272
4	1	2	2	1	461
4	1	2	2	1	235
4	1	2	2	1	1335
4	1	2	2	1	270
4	1	2	2	1	166
4	1	2	2	1	359
4	1	2	2	1	693
4	1	2	2	1	252
4	1	2	2	1	302
4	1	2	2	1	313
4	1	2	2	1	297
4	1	2	2	1	279
4	1	2	2	1	290
4	1	2	2	1	287
4	1	2	2	1	287
4	1	2	2	1	230
4	1	2	2	1	379
4	1	2	2	1	249
4	1	2	2	1	312
4	1	2	2	1	411
4	1	2	2	1	321
4	1	2	2	1	184
4	1	2	2	1	250
4	1	2	2	1	203
4	1	2	2	1	218
4	1	2	2	1	384
4	1	2	2	1	324
4	1	2	2	1	362
4	1	2	2	1	262
4	1	2	2	1	277
4	1	2	2	1	261
4	1	2	2	1	438
4	1	2	2	1	257
4	1	2	2	1	279
4	1	2	2	1	450
4	1	2	2	1	210
4	1	2	2	1	320
4	1	2	2	1	258
4	1	2	2	1	265
4	1	2	2	1	203
4	1	2	2	1	221
4	1	2	2	1	230
4	1	2	2	1	232
4	2	1	1	1	633
4	2	1	1	1	371
4	2	1	1	1	352
4	2	1	1	1	280
4	2	1	1	1	298
4	2	1	1	1	500
4	2	1	1	1	583
4	2	1	1	1	878
4	2	1	1	1	442
4	2	1	1	1	322
4	2	1	1	1	220
4	2	1	1	1	273
4	2	1	1	1	260
4	2	1	1	1	282
4	2	1	1	1	327
4	2	1	1	1	280
4	2	1	1	1	205
4	2	1	1	1	27
4	2	1	1	1	254
4	2	1	1	1	259
4	2	1	1	1	302
4	2	1	1	1	351
4	2	1	1	1	233
4	2	1	1	1	610
4	2	1	1	1	368
4	2	1	1	1	418
4	2	1	1	1	232
4	2	1	1	1	333
4	2	1	1	1	247
4	2	1	1	1	296
4	2	1	1	1	468
4	2	1	1	1	19
4	2	1	1	1	268
4	2	1	1	1	178
4	2	1	1	1	325
4	2	1	1	1	235
4	2	1	1	1	247
4	2	1	1	1	262
4	2	1	1	1	240
4	2	1	1	1	455
4	2	1	1	1	335
4	2	1	1	1	263
4	2	1	1	1	536
4	2	1	1	1	573
4	2	1	1	1	1031
4	2	1	1	1	231
4	2	1	1	1	259
4	2	1	1	1	277
4	2	1	2	1	455
4	2	1	2	1	394
4	2	1	2	1	532
4	2	1	2	1	424
4	2	1	2	1	504
4	2	1	2	1	386
4	2	1	2	1	835
4	2	1	2	1	226
4	2	1	2	1	470
4	2	1	2	1	217
4	2	1	2	1	244
4	2	1	2	1	68
4	2	1	2	1	223
4	2	1	2	1	314
4	2	1	2	1	191
4	2	1	2	1	391
4	2	1	2	1	253
4	2	1	2	1	334
4	2	1	2	1	303
4	2	1	2	1	209
4	2	1	2	1	265
4	2	1	2	1	200
4	2	1	2	1	289
4	2	1	2	1	274
4	2	1	2	1	230
4	2	1	2	1	408
4	2	1	2	1	317
4	2	1	2	1	565
4	2	1	2	1	391
4	2	1	2	1	398
4	2	1	2	1	380
4	2	1	2	1	275
4	2	1	2	1	243
4	2	1	2	1	222
4	2	1	2	1	188
4	2	1	2	1	260
4	2	1	2	1	302
4	2	1	2	1	364
4	2	1	2	1	296
4	2	1	2	1	218
4	2	1	2	1	208
4	2	1	2	1	395
4	2	1	2	1	271
4	2	2	1	1	350
4	2	2	1	1	255
4	2	2	1	1	352
4	2	2	1	1	448
4	2	2	1	1	311
4	2	2	1	1	404
4	2	2	1	1	371
4	2	2	1	1	471
4	2	2	1	1	341
4	2	2	1	1	539
4	2	2	1	1	278
4	2	2	1	1	338
4	2	2	1	1	213
4	2	2	1	1	212
4	2	2	1	1	332
4	2	2	1	1	219
4	2	2	1	1	206
4	2	2	1	1	635
4	2	2	1	1	310
4	2	2	1	1	231
4	2	2	1	1	113
4	2	2	1	1	186
4	2	2	1	1	252
4	2	2	1	1	215
4	2	2	1	1	263
4	2	2	1	1	394
4	2	2	1	1	339
4	2	2	1	1	258
4	2	2	1	1	336
4	2	2	1	1	296
4	2	2	1	1	484
4	2	2	1	1	308
4	2	2	1	1	247
4	2	2	1	1	469
4	2	2	1	1	336
4	2	2	1	1	277
4	2	2	1	1	248
4	2	2	1	1	255
4	2	2	1	1	249
4	2	2	1	1	221
4	2	2	1	1	181
4	2	2	1	1	214
4	2	2	1	1	210
4	2	2	1	1	147
4	2	2	1	1	312
4	2	2	1	1	438
4	2	2	1	1	224
4	2	2	1	1	228
4	2	2	1	1	245
4	2	2	1	1	272
4	2	2	1	1	280
4	2	2	2	1	372
4	2	2	2	1	522
4	2	2	2	1	614
4	2	2	2	1	367
4	2	2	2	1	366
4	2	2	2	1	384
4	2	2	2	1	390
4	2	2	2	1	541
4	2	2	2	1	311
4	2	2	2	1	450
4	2	2	2	1	238
4	2	2	2	1	325
4	2	2	2	1	462
4	2	2	2	1	213
4	2	2	2	1	594
4	2	2	2	1	445
4	2	2	2	1	166
4	2	2	2	1	366
4	2	2	2	1	247
4	2	2	2	1	469
4	2	2	2	1	206
4	2	2	2	1	312
4	2	2	2	1	407
4	2	2	2	1	56
4	2	2	2	1	377
4	2	2	2	1	379
4	2	2	2	1	239
4	2	2	2	1	612
4	2	2	2	1	668
4	2	2	2	1	375
4	2	2	2	1	273
4	2	2	2	1	244
4	2	2	2	1	316
4	2	2	2	1	307
4	2	2	2	1	261
4	2	2	2	1	371
4	2	2	2	1	324
4	2	2	2	1	316
4	2	2	2	1	211
4	2	2	2	1	213
4	2	2	2	1	712
4	2	2	2	1	209
4	2	2	2	1	246
4	2	2	2	1	276
4	2	2	2	1	250
5	1	1	1	1	856
5	1	1	1	1	404
5	1	1	1	1	595
5	1	1	1	1	1002
5	1	1	1	1	529
5	1	1	1	1	647
5	1	1	1	1	539
5	1	1	1	1	609
5	1	1	1	1	418
5	1	1	1	1	322
5	1	1	1	1	403
5	1	1	1	1	1473
5	1	1	1	1	400
5	1	1	1	1	487
5	1	1	1	1	398
5	1	1	1	1	331
5	1	1	1	1	459
5	1	1	1	1	443
5	1	1	1	1	308
5	1	1	1	1	580
5	1	1	1	1	691
5	1	1	1	1	729
5	1	1	1	1	429
5	1	1	1	1	458
5	1	1	1	1	755
5	1	1	1	1	456
5	1	1	1	1	462
5	1	1	1	1	510
5	1	1	1	1	588
5	1	1	1	1	638
5	1	1	1	1	461
5	1	1	1	1	867
5	1	1	1	1	420
5	1	1	1	1	919
5	1	1	1	1	379
5	1	1	1	1	630
5	1	1	1	1	406
5	1	1	1	1	463
5	1	1	1	1	370
5	1	1	1	1	381
5	1	1	1	1	402
5	1	1	1	1	121
5	1	1	1	1	374
5	1	1	1	1	465
5	1	1	1	1	400
5	1	1	1	1	346
5	1	1	1	1	389
5	1	1	1	1	372
5	1	1	1	1	369
5	1	1	1	1	383
5	1	1	1	1	547
5	1	1	1	1	359
5	1	1	1	1	429
5	1	1	1	1	396
5	1	1	1	1	518
5	1	1	1	1	264
5	1	1	1	1	306
5	1	1	1	1	289
5	1	1	1	1	337
5	1	1	1	1	271
5	1	1	1	1	341
5	1	1	1	1	315
5	1	1	1	1	261
5	1	1	1	1	349
5	1	1	1	1	337
5	1	1	1	1	387
5	1	1	1	1	379
5	1	1	1	1	295
5	1	1	1	1	331
5	1	1	1	1	339
5	1	1	1	1	349
5	1	1	2	1	743
5	1	1	2	1	698
5	1	1	2	1	544
5	1	1	2	1	638
5	1	1	2	1	775
5	1	1	2	1	1463
5	1	1	2	1	1687
5	1	1	2	1	580
5	1	1	2	1	428
5	1	1	2	1	469
5	1	1	2	1	1580
5	1	1	2	1	756
5	1	1	2	1	1501
5	1	1	2	1	620
5	1	1	2	1	2007
5	1	1	2	1	1708
5	1	1	2	1	1142
5	1	1	2	1	1506
5	1	1	2	1	471
5	1	1	2	1	406
5	1	1	2	1	1464
5	1	1	2	1	525
5	1	1	2	1	1040
5	1	1	2	1	955
5	1	1	2	1	681
5	1	1	2	1	491
5	1	1	2	1	638
5	1	1	2	1	1175
5	1	1	2	1	961
5	1	1	2	1	1001
5	1	1	2	1	958
5	1	1	2	1	686
5	1	1	2	1	444
5	1	1	2	1	344
5	1	1	2	1	476
5	1	1	2	1	458
5	1	1	2	1	297
5	1	1	2	1	309
5	1	1	2	1	360
5	1	1	2	1	367
5	1	1	2	1	428
5	1	1	2	1	309
5	1	1	2	1	360
5	1	1	2	1	402
5	1	1	2	1	399
5	1	1	2	1	427
5	1	1	2	1	287
5	1	1	2	1	351
5	1	1	2	1	416
5	1	1	2	1	318
5	1	1	2	1	510
5	1	1	2	1	263
5	1	1	2	1	408
5	1	1	2	1	360
5	1	1	2	1	400
5	1	1	2	1	271
5	1	1	2	1	296
5	1	1	2	1	441
5	1	1	2	1	300
5	1	1	2	1	368
5	1	1	2	1	425
5	1	1	2	1	406
5	1	1	2	1	299
5	1	1	2	1	538
5	1	1	2	1	485
5	1	1	2	1	512
5	1	1	2	1	358
5	1	2	1	1	1060
5	1	2	1	1	1142
5	1	2	1	1	783
5	1	2	1	1	1008
5	1	2	1	1	1541
5	1	2	1	1	987
5	1	2	1	1	785
5	1	2	1	1	1859
5	1	2	1	1	1684
5	1	2	1	1	1246
5	1	2	1	1	1195
5	1	2	1	1	1273
5	1	2	1	1	383
5	1	2	1	1	711
5	1	2	1	1	308
5	1	2	1	1	440
5	1	2	1	1	853
5	1	2	1	1	562
5	1	2	1	1	357
5	1	2	1	1	465
5	1	2	1	1	428
5	1	2	1	1	516
5	1	2	1	1	436
5	1	2	1	1	498
5	1	2	1	1	380
5	1	2	1	1	395
5	1	2	1	1	394
5	1	2	1	1	777
5	1	2	1	1	1050
5	1	2	1	1	474
5	1	2	1	1	799
5	1	2	1	1	404
5	1	2	1	1	425
5	1	2	1	1	373
5	1	2	1	1	931
5	1	2	1	1	524
5	1	2	1	1	460
5	1	2	1	1	307
5	1	2	1	1	332
5	1	2	1	1	468
5	1	2	1	1	368
5	1	2	1	1	401
5	1	2	1	1	292
5	1	2	1	1	380
5	1	2	1	1	348
5	1	2	1	1	493
5	1	2	1	1	356
5	1	2	1	1	782
5	1	2	1	1	408
5	1	2	1	1	369
5	1	2	1	1	416
5	1	2	1	1	598
5	1	2	1	1	462
5	1	2	1	1	394
5	1	2	1	1	466
5	1	2	1	1	387
5	1	2	1	1	279
5	1	2	1	1	263
5	1	2	1	1	286
5	1	2	1	1	367
5	1	2	1	1	260
5	1	2	1	1	402
5	1	2	1	1	283
5	1	2	2	1	998
5	1	2	2	1	1112
5	1	2	2	1	400
5	1	2	2	1	446
5	1	2	2	1	898
5	1	2	2	1	837
5	1	2	2	1	589
5	1	2	2	1	667
5	1	2	2	1	1055
5	1	2	2	1	438
5	1	2	2	1	516
5	1	2	2	1	754
5	1	2	2	1	428
5	1	2	2	1	521
5	1	2	2	1	312
5	1	2	2	1	400
5	1	2	2	1	1187
5	1	2	2	1	644
5	1	2	2	1	1123
5	1	2	2	1	585
5	1	2	2	1	2247
5	1	2	2	1	1765
5	1	2	2	1	516
5	1	2	2	1	2150
5	1	2	2	1	1095
5	1	2	2	1	419
5	1	2	2	1	1073
5	1	2	2	1	546
5	1	2	2	1	1186
5	1	2	2	1	391
5	1	2	2	1	2025
5	1	2	2	1	1078
5	1	2	2	1	497
5	1	2	2	1	417
5	1	2	2	1	529
5	1	2	2	1	300
5	1	2	2	1	963
5	1	2	2	1	312
5	1	2	2	1	338
5	1	2	2	1	338
5	1	2	2	1	379
5	1	2	2	1	360
5	1	2	2	1	364
5	1	2	2	1	332
5	1	2	2	1	375
5	1	2	2	1	340
5	1	2	2	1	390
5	1	2	2	1	360
5	1	2	2	1	267
5	1	2	2	1	442
5	1	2	2	1	835
5	1	2	2	1	736
5	1	2	2	1	433
5	1	2	2	1	518
5	1	2	2	1	519
5	1	2	2	1	440
5	1	2	2	1	338
5	1	2	2	1	638
5	1	2	2	1	359
5	1	2	2	1	324
5	1	2	2	1	386
5	1	2	2	1	304
5	1	2	2	1	396
5	1	2	2	1	384
5	1	2	2	1	404
5	1	2	2	1	359
5	1	2	2	1	405
5	2	1	1	1	414
5	2	1	1	1	1443
5	2	1	1	1	358
5	2	1	1	1	813
5	2	1	1	1	1071
5	2	1	1	1	397
5	2	1	1	1	1160
5	2	1	1	1	386
5	2	1	1	1	413
5	2	1	1	1	908
5	2	1	1	1	323
5	2	1	1	1	841
5	2	1	1	1	685
5	2	1	1	1	565
5	2	1	1	1	945
5	2	1	1	1	340
5	2	1	1	1	767
5	2	1	1	1	315
5	2	1	1	1	416
5	2	1	1	1	711
5	2	1	1	1	303
5	2	1	1	1	659
5	2	1	1	1	1140
5	2	1	1	1	355
5	2	1	1	1	251
5	2	1	1	1	590
5	2	1	1	1	331
5	2	1	1	1	412
5	2	1	1	1	456
5	2	1	1	1	407
5	2	1	1	1	351
5	2	1	1	1	942
5	2	1	1	1	325
5	2	1	1	1	298
5	2	1	1	1	283
5	2	1	1	1	339
5	2	1	1	1	313
5	2	1	1	1	468
5	2	1	1	1	301
5	2	1	1	1	415
5	2	1	1	1	334
5	2	1	1	1	347
5	2	1	1	1	244
5	2	1	1	1	245
5	2	1	1	1	279
5	2	1	1	1	411
5	2	1	1	1	283
5	2	1	1	1	607
5	2	1	1	1	282
5	2	1	1	1	338
5	2	1	1	1	264
5	2	1	1	1	324
5	2	1	1	1	267
5	2	1	1	1	260
5	2	1	1	1	334
5	2	1	1	1	227
5	2	1	1	1	403
5	2	1	1	1	308
5	2	1	1	1	259
5	2	1	1	1	40
5	2	1	1	1	301
5	2	1	1	1	310
5	2	1	1	1	323
5	2	1	1	1	329
5	2	1	1	1	362
5	2	1	1	1	257
5	2	1	2	1	1457
5	2	1	2	1	426
5	2	1	2	1	698
5	2	1	2	1	1265
5	2	1	2	1	495
5	2	1	2	1	1212
5	2	1	2	1	419
5	2	1	2	1	1360
5	2	1	2	1	1116
5	2	1	2	1	463
5	2	1	2	1	416
5	2	1	2	1	355
5	2	1	2	1	338
5	2	1	2	1	472
5	2	1	2	1	1129
5	2	1	2	1	1183
5	2	1	2	1	469
5	2	1	2	1	396
5	2	1	2	1	492
5	2	1	2	1	808
5	2	1	2	1	386
5	2	1	2	1	1208
5	2	1	2	1	607
5	2	1	2	1	383
5	2	1	2	1	395
5	2	1	2	1	536
5	2	1	2	1	495
5	2	1	2	1	233
5	2	1	2	1	330
5	2	1	2	1	710
5	2	1	2	1	660
5	2	1	2	1	1262
5	2	1	2	1	673
5	2	1	2	1	347
5	2	1	2	1	365
5	2	1	2	1	404
5	2	1	2	1	505
5	2	1	2	1	355
5	2	1	2	1	306
5	2	1	2	1	601
5	2	1	2	1	345
5	2	1	2	1	381
5	2	1	2	1	316
5	2	1	2	1	377
5	2	1	2	1	477
5	2	1	2	1	367
5	2	1	2	1	321
5	2	1	2	1	421
5	2	1	2	1	371
5	2	1	2	1	431
5	2	1	2	1	298
5	2	1	2	1	368
5	2	1	2	1	313
5	2	1	2	1	918
5	2	1	2	1	445
5	2	1	2	1	346
5	2	1	2	1	336
5	2	1	2	1	338
5	2	1	2	1	421
5	2	1	2	1	345
5	2	1	2	1	337
5	2	1	2	1	271
5	2	1	2	1	276
5	2	1	2	1	277
5	2	1	2	1	425
5	2	1	2	1	366
5	2	1	2	1	365
5	2	1	2	1	449
5	2	1	2	1	392
5	2	2	1	1	1173
5	2	2	1	1	1120
5	2	2	1	1	1080
5	2	2	1	1	439
5	2	2	1	1	1281
5	2	2	1	1	798
5	2	2	1	1	605
5	2	2	1	1	906
5	2	2	1	1	610
5	2	2	1	1	686
5	2	2	1	1	1583
5	2	2	1	1	1048
5	2	2	1	1	465
5	2	2	1	1	332
5	2	2	1	1	919
5	2	2	1	1	453
5	2	2	1	1	1122
5	2	2	1	1	965
5	2	2	1	1	716
5	2	2	1	1	292
5	2	2	1	1	1135
5	2	2	1	1	712
5	2	2	1	1	922
5	2	2	1	1	320
5	2	2	1	1	388
5	2	2	1	1	702
5	2	2	1	1	350
5	2	2	1	1	1243
5	2	2	1	1	465
5	2	2	1	1	577
5	2	2	1	1	732
5	2	2	1	1	324
5	2	2	1	1	541
5	2	2	1	1	396
5	2	2	1	1	367
5	2	2	1	1	380
5	2	2	1	1	372
5	2	2	1	1	368
5	2	2	1	1	249
5	2	2	1	1	193
5	2	2	1	1	410
5	2	2	1	1	364
5	2	2	1	1	325
5	2	2	1	1	395
5	2	2	1	1	311
5	2	2	1	1	398
5	2	2	1	1	378
5	2	2	1	1	240
5	2	2	1	1	321
5	2	2	1	1	360
5	2	2	1	1	359
5	2	2	1	1	382
5	2	2	1	1	405
5	2	2	1	1	442
5	2	2	1	1	334
5	2	2	1	1	398
5	2	2	1	1	363
5	2	2	1	1	210
5	2	2	1	1	304
5	2	2	1	1	344
5	2	2	1	1	214
5	2	2	1	1	308
5	2	2	1	1	491
5	2	2	1	1	302
5	2	2	1	1	316
5	2	2	1	1	397
5	2	2	1	1	317
5	2	2	2	1	1617
5	2	2	2	1	564
5	2	2	2	1	644
5	2	2	2	1	394
5	2	2	2	1	568
5	2	2	2	1	455
5	2	2	2	1	1396
5	2	2	2	1	2182
5	2	2	2	1	1654
5	2	2	2	1	265
5	2	2	2	1	1473
5	2	2	2	1	1298
5	2	2	2	1	271
5	2	2	2	1	482
5	2	2	2	1	345
5	2	2	2	1	414
5	2	2	2	1	1557
5	2	2	2	1	357
5	2	2	2	1	520
5	2	2	2	1	1453
5	2	2	2	1	346
5	2	2	2	1	1509
5	2	2	2	1	355
5	2	2	2	1	885
5	2	2	2	1	420
5	2	2	2	1	1407
5	2	2	2	1	1211
5	2	2	2	1	1024
5	2	2	2	1	611
5	2	2	2	1	417
5	2	2	2	1	924
5	2	2	2	1	530
5	2	2	2	1	359
5	2	2	2	1	324
5	2	2	2	1	378
5	2	2	2	1	326
5	2	2	2	1	398
5	2	2	2	1	392
5	2	2	2	1	423
5	2	2	2	1	274
5	2	2	2	1	384
5	2	2	2	1	313
5	2	2	2	1	272
5	2	2	2	1	359
5	2	2	2	1	320
5	2	2	2	1	580
5	2	2	2	1	604
5	2	2	2	1	386
5	2	2	2	1	290
5	2	2	2	1	279
5	2	2	2	1	412
5	2	2	2	1	276
5	2	2	2	1	266
5	2	2	2	1	243
5	2	2	2	1	310
5	2	2	2	1	297
5	2	2	2	1	340
5	2	2	2	1	300
5	2	2	2	1	310
5	2	2	2	1	329
5	2	2	2	1	329
5	2	2	2	1	399
5	2	2	2	1	262
5	2	2	2	1	330
5	2	2	2	1	324
5	2	2	2	1	272
6	1	1	1	1	201
6	1	1	1	1	344
6	1	1	1	1	351
6	1	1	1	1	239
6	1	1	1	1	371
6	1	1	1	1	295
6	1	1	1	1	265
6	1	1	1	1	320
6	1	1	1	1	193
6	1	1	1	1	375
6	1	1	1	1	366
6	1	1	1	1	251
6	1	1	1	1	395
6	1	1	1	1	430
6	1	1	1	1	205
6	1	1	1	1	226
6	1	1	1	1	208
6	1	1	1	1	307
6	1	1	1	1	389
6	1	1	1	1	243
6	1	1	1	1	253
6	1	1	1	1	178
6	1	1	1	1	319
6	1	1	1	1	187
6	1	1	1	1	511
6	1	1	1	1	239
6	1	1	1	1	185
6	1	1	1	1	294
6	1	1	1	1	288
6	1	1	1	1	159
6	1	1	1	1	283
6	1	1	1	1	179
6	1	1	1	1	170
6	1	1	1	1	227
6	1	1	1	1	179
6	1	1	1	1	180
6	1	1	1	1	223
6	1	1	1	1	306
6	1	1	1	1	236
6	1	1	1	1	196
6	1	1	1	1	222
6	1	1	1	1	200
6	1	1	1	1	292
6	1	1	1	1	217
6	1	1	1	1	299
6	1	1	1	1	414
6	1	1	1	1	415
6	1	1	1	1	178
6	1	1	1	1	189
6	1	1	1	1	298
6	1	1	1	1	384
6	1	1	1	1	237
6	1	1	1	1	323
6	1	1	1	1	289
6	1	1	1	1	287
6	1	1	1	1	54
6	1	1	1	1	384
6	1	1	1	1	185
6	1	1	1	1	231
6	1	1	1	1	330
6	1	1	1	1	223
6	1	1	1	1	285
6	1	1	1	1	308
6	1	1	1	1	202
6	1	1	1	1	179
6	1	1	1	1	145
6	1	1	1	1	196
6	1	1	1	1	182
6	1	1	1	1	203
6	1	1	1	1	152
6	1	1	2	1	299
6	1	1	2	1	424
6	1	1	2	1	309
6	1	1	2	1	280
6	1	1	2	1	379
6	1	1	2	1	423
6	1	1	2	1	330
6	1	1	2	1	365
6	1	1	2	1	232
6	1	1	2	1	284
6	1	1	2	1	291
6	1	1	2	1	311
6	1	1	2	1	418
6	1	1	2	1	371
6	1	1	2	1	472
6	1	1	2	1	294
6	1	1	2	1	365
6	1	1	2	1	182
6	1	1	2	1	311
6	1	1	2	1	287
6	1	1	2	1	304
6	1	1	2	1	271
6	1	1	2	1	245
6	1	1	2	1	216
6	1	1	2	1	281
6	1	1	2	1	443
6	1	1	2	1	193
6	1	1	2	1	489
6	1	1	2	1	518
6	1	1	2	1	430
6	1	1	2	1	178
6	1	1	2	1	403
6	1	1	2	1	195
6	1	1	2	1	312
6	1	1	2	1	371
6	1	1	2	1	249
6	1	1	2	1	426
6	1	1	2	1	222
6	1	1	2	1	281
6	1	1	2	1	240
6	1	1	2	1	228
6	1	1	2	1	312
6	1	1	2	1	293
6	1	1	2	1	216
6	1	1	2	1	241
6	1	1	2	1	208
6	1	1	2	1	247
6	1	1	2	1	307
6	1	1	2	1	227
6	1	1	2	1	290
6	1	1	2	1	350
6	1	1	2	1	232
6	1	1	2	1	275
6	1	1	2	1	226
6	1	1	2	1	245
6	1	1	2	1	236
6	1	1	2	1	260
6	1	1	2	1	275
6	1	1	2	1	225
6	1	1	2	1	282
6	1	1	2	1	159
6	1	1	2	1	222
6	1	1	2	1	244
6	1	1	2	1	240
6	1	1	2	1	272
6	1	1	2	1	184
6	1	1	2	1	241
6	1	1	2	1	195
6	1	1	2	1	212
6	1	2	1	1	487
6	1	2	1	1	360
6	1	2	1	1	368
6	1	2	1	1	538
6	1	2	1	1	325
6	1	2	1	1	549
6	1	2	1	1	241
6	1	2	1	1	465
6	1	2	1	1	407
6	1	2	1	1	454
6	1	2	1	1	569
6	1	2	1	1	227
6	1	2	1	1	172
6	1	2	1	1	201
6	1	2	1	1	302
6	1	2	1	1	337
6	1	2	1	1	277
6	1	2	1	1	221
6	1	2	1	1	287
6	1	2	1	1	430
6	1	2	1	1	221
6	1	2	1	1	357
6	1	2	1	1	152
6	1	2	1	1	253
6	1	2	1	1	209
6	1	2	1	1	251
6	1	2	1	1	258
6	1	2	1	1	205
6	1	2	1	1	152
6	1	2	1	1	201
6	1	2	1	1	496
6	1	2	1	1	208
6	1	2	1	1	232
6	1	2	1	1	286
6	1	2	1	1	241
6	1	2	1	1	283
6	1	2	1	1	371
6	1	2	1	1	270
6	1	2	1	1	308
6	1	2	1	1	303
6	1	2	1	1	226
6	1	2	1	1	296
6	1	2	1	1	269
6	1	2	1	1	217
6	1	2	1	1	296
6	1	2	1	1	191
6	1	2	1	1	189
6	1	2	1	1	165
6	1	2	1	1	225
6	1	2	1	1	172
6	1	2	1	1	229
6	1	2	1	1	318
6	1	2	1	1	169
6	1	2	1	1	191
6	1	2	1	1	303
6	1	2	1	1	269
6	1	2	1	1	270
6	1	2	1	1	227
6	1	2	1	1	187
6	1	2	1	1	220
6	1	2	1	1	463
6	1	2	1	1	273
6	1	2	1	1	273
6	1	2	1	1	285
6	1	2	1	1	238
6	1	2	1	1	218
6	1	2	1	1	192
6	1	2	2	1	261
6	1	2	2	1	349
6	1	2	2	1	330
6	1	2	2	1	290
6	1	2	2	1	250
6	1	2	2	1	344
6	1	2	2	1	209
6	1	2	2	1	297
6	1	2	2	1	50
6	1	2	2	1	232
6	1	2	2	1	300
6	1	2	2	1	235
6	1	2	2	1	305
6	1	2	2	1	183
6	1	2	2	1	202
6	1	2	2	1	311
6	1	2	2	1	179
6	1	2	2	1	248
6	1	2	2	1	226
6	1	2	2	1	542
6	1	2	2	1	259
6	1	2	2	1	497
6	1	2	2	1	362
6	1	2	2	1	292
6	1	2	2	1	262
6	1	2	2	1	269
6	1	2	2	1	281
6	1	2	2	1	416
6	1	2	2	1	460
6	1	2	2	1	300
6	1	2	2	1	218
6	1	2	2	1	416
6	1	2	2	1	500
6	1	2	2	1	414
6	1	2	2	1	328
6	1	2	2	1	282
6	1	2	2	1	195
6	1	2	2	1	276
6	1	2	2	1	280
6	1	2	2	1	427
6	1	2	2	1	294
6	1	2	2	1	185
6	1	2	2	1	568
6	1	2	2	1	136
6	1	2	2	1	196
6	1	2	2	1	189
6	1	2	2	1	174
6	1	2	2	1	191
6	1	2	2	1	212
6	1	2	2	1	209
6	1	2	2	1	720
6	1	2	2	1	353
6	1	2	2	1	294
6	1	2	2	1	357
6	1	2	2	1	262
6	1	2	2	1	320
6	1	2	2	1	326
6	1	2	2	1	278
6	1	2	2	1	222
6	1	2	2	1	188
6	1	2	2	1	278
6	1	2	2	1	423
6	1	2	2	1	219
6	1	2	2	1	191
6	1	2	2	1	208
6	1	2	2	1	218
6	1	2	2	1	215
6	2	1	1	1	308
6	2	1	1	1	256
6	2	1	1	1	240
6	2	1	1	1	361
6	2	1	1	1	534
6	2	1	1	1	286
6	2	1	1	1	194
6	2	1	1	1	250
6	2	1	1	1	178
6	2	1	1	1	341
6	2	1	1	1	434
6	2	1	1	1	316
6	2	1	1	1	339
6	2	1	1	1	249
6	2	1	1	1	466
6	2	1	1	1	371
6	2	1	1	1	456
6	2	1	1	1	168
6	2	1	1	1	468
6	2	1	1	1	153
6	2	1	1	1	255
6	2	1	1	1	269
6	2	1	1	1	268
6	2	1	1	1	219
6	2	1	1	1	272
6	2	1	1	1	386
6	2	1	1	1	207
6	2	1	1	1	262
6	2	1	1	1	174
6	2	1	1	1	255
6	2	1	1	1	79
6	2	1	1	1	205
6	2	1	1	1	207
6	2	1	1	1	738
6	2	1	1	1	297
6	2	1	1	1	172
6	2	1	1	1	327
6	2	1	1	1	361
6	2	1	1	1	248
6	2	1	1	1	359
6	2	1	1	1	347
6	2	1	1	1	336
6	2	1	1	1	217
6	2	1	1	1	271
6	2	1	1	1	172
6	2	1	1	1	327
6	2	1	1	1	350
6	2	1	1	1	269
6	2	1	1	1	292
6	2	1	1	1	358
6	2	1	1	1	293
6	2	1	1	1	346
6	2	1	1	1	202
6	2	1	1	1	427
6	2	1	1	1	297
6	2	1	1	1	375
6	2	1	1	1	234
6	2	1	1	1	201
6	2	1	1	1	452
6	2	1	1	1	201
6	2	1	1	1	282
6	2	1	1	1	294
6	2	1	1	1	232
6	2	1	1	1	410
6	2	1	1	1	202
6	2	1	2	1	295
6	2	1	2	1	588
6	2	1	2	1	509
6	2	1	2	1	166
6	2	1	2	1	269
6	2	1	2	1	275
6	2	1	2	1	257
6	2	1	2	1	346
6	2	1	2	1	384
6	2	1	2	1	351
6	2	1	2	1	233
6	2	1	2	1	224
6	2	1	2	1	193
6	2	1	2	1	171
6	2	1	2	1	116
6	2	1	2	1	269
6	2	1	2	1	264
6	2	1	2	1	221
6	2	1	2	1	215
6	2	1	2	1	247
6	2	1	2	1	506
6	2	1	2	1	259
6	2	1	2	1	325
6	2	1	2	1	228
6	2	1	2	1	338
6	2	1	2	1	272
6	2	1	2	1	256
6	2	1	2	1	183
6	2	1	2	1	299
6	2	1	2	1	153
6	2	1	2	1	233
6	2	1	2	1	359
6	2	1	2	1	338
6	2	1	2	1	299
6	2	1	2	1	455
6	2	1	2	1	385
6	2	1	2	1	358
6	2	1	2	1	305
6	2	1	2	1	320
6	2	1	2	1	542
6	2	1	2	1	303
6	2	1	2	1	359
6	2	1	2	1	275
6	2	1	2	1	295
6	2	1	2	1	535
6	2	1	2	1	288
6	2	1	2	1	295
6	2	1	2	1	269
6	2	1	2	1	383
6	2	1	2	1	273
6	2	1	2	1	228
6	2	1	2	1	274
6	2	1	2	1	310
6	2	1	2	1	205
6	2	1	2	1	370
6	2	1	2	1	417
6	2	1	2	1	25
6	2	1	2	1	280
6	2	1	2	1	312
6	2	1	2	1	295
6	2	1	2	1	389
6	2	1	2	1	208
6	2	1	2	1	204
6	2	1	2	1	114
6	2	1	2	1	192
6	2	1	2	1	194
6	2	2	1	1	385
6	2	2	1	1	366
6	2	2	1	1	420
6	2	2	1	1	347
6	2	2	1	1	522
6	2	2	1	1	338
6	2	2	1	1	317
6	2	2	1	1	301
6	2	2	1	1	227
6	2	2	1	1	292
6	2	2	1	1	280
6	2	2	1	1	225
6	2	2	1	1	291
6	2	2	1	1	241
6	2	2	1	1	236
6	2	2	1	1	347
6	2	2	1	1	199
6	2	2	1	1	327
6	2	2	1	1	258
6	2	2	1	1	329
6	2	2	1	1	241
6	2	2	1	1	212
6	2	2	1	1	188
6	2	2	1	1	317
6	2	2	1	1	300
6	2	2	1	1	228
6	2	2	1	1	500
6	2	2	1	1	197
6	2	2	1	1	241
6	2	2	1	1	164
6	2	2	1	1	238
6	2	2	1	1	238
6	2	2	1	1	177
6	2	2	1	1	299
6	2	2	1	1	516
6	2	2	1	1	230
6	2	2	1	1	282
6	2	2	1	1	405
6	2	2	1	1	260
6	2	2	1	1	258
6	2	2	1	1	446
6	2	2	1	1	268
6	2	2	1	1	235
6	2	2	1	1	314
6	2	2	1	1	403
[truncated: 10,927 more rows]

## Sheet: ReplicationExp_Analysis2_ACC
Participant	Task	Association	Congruency	Error-type	Matching	ACC		# Analysis 2 was performed on JA data only
2	1	1	2	1	3	1
2	1	1	2	1	3	1
2	1	1	1	1	3	1
2	1	1	1	1	3	1
2	1	1	2	1	3	1
2	1	1	2	1	3	1
2	1	1	2	1	3	1
2	1	1	1	1	3	1
2	1	1	1	1	3	1
2	1	1	1	1	3	1
2	1	1	1	1	3	1
2	1	1	2	1	3	1
2	1	1	2	1	3	1
2	1	1	1	1	3	1
2	1	1	1	1	3	1
2	1	1	1	1	3	1
2	1	1	1	1	3	1
2	1	1	2	1	3	1
2	1	1	2	1	3	1
2	1	1	2	1	3	1
2	1	1	1	1	3	1
2	1	1	1	1	3	1
2	1	1	1	1	3	1
2	1	1	1	1	3	1
2	1	1	2	1	3	1
2	1	1	2	1	3	1
2	1	1	1	1	3	1
2	1	1	2	1	3	1
2	1	1	2	1	3	1
2	1	1	2	1	3	1
2	1	1	2	1	3	1
2	1	1	1	1	3	1
2	1	1	1	1	3	1
2	1	1	2	1	3	1
2	1	1	1	1	3	1
2	1	1	2	1	3	1
2	1	1	1	1	3	1
2	1	1	2	1	3	1
2	1	1	2	1	3	1
2	1	1	1	1	3	1
2	1	1	1	1	3	1
2	1	1	1	1	3	1
2	1	1	2	1	3	1
2	1	1	1	1	3	1
2	1	1	1	1	3	1
2	1	1	2	1	3	1
2	1	1	2	1	3	1
2	1	1	1	1	3	1
2	1	1	1	1	3	1
2	1	1	1	1	3	1
2	1	1	1	1	3	1
2	1	1	1	1	3	1
2	1	1	1	1	3	1
2	1	1	1	1	3	1
2	1	1	1	1	3	1
2	1	1	2	1	3	1
2	1	1	1	1	3	1
2	1	1	1	1	3	1
2	1	1	2	1	3	1
2	1	1	2	1	3	1
2	1	1	2	1	3	1
2	1	1	1	1	3	1
2	1	1	1	1	3	1
2	1	1	1	1	3	1
2	1	1	2	1	3	1
2	1	1	1	1	3	1
2	1	1	2	1	3	1
2	1	1	2	1	3	1
2	1	1	2	1	3	1
2	1	1	1	1	3	1
2	1	1	2	1	3	1
2	1	1	1	1	3	1
2	1	1	2	1	3	1
2	1	1	2	1	3	1
2	1	1	2	1	3	1
2	1	1	1	1	3	1
2	1	1	2	1	3	1
2	1	1	2	1	3	1
2	1	1	2	1	3	1
2	1	1	2	1	3	1
2	1	1	2	1	3	1
2	1	1	1	1	3	1
2	1	1	1	1	3	1
2	1	1	2	1	3	1
2	1	1	1	1	3	1
2	1	1	1	1	3	1
2	1	1	2	1	3	1
2	1	1	1	1	3	1
2	1	1	1	1	3	1
2	1	1	2	1	3	1
2	1	1	1	1	3	1
2	1	1	2	1	3	1
2	1	1	2	1	3	1
2	1	1	1	1	3	1
2	1	1	2	1	3	1
2	1	1	1	1	3	1
2	1	1	1	1	3	1
2	1	1	2	1	3	1
2	1	1	1	1	3	1
2	1	1	1	1	3	1
2	1	1	1	1	3	1
2	1	1	2	1	3	1
2	1	1	2	1	3	1
2	1	1	2	1	3	1
2	1	1	2	1	3	1
2	1	1	1	1	3	1
2	1	1	2	1	3	1
2	1	1	1	1	3	1
2	1	1	1	1	3	1
2	1	1	1	1	3	1
2	1	1	1	1	3	1
2	1	1	1	1	3	1
2	1	1	2	1	3	1
2	1	1	1	1	3	1
2	1	1	2	1	3	1
2	1	1	2	1	3	1
2	1	1	2	1	3	1
2	1	1	2	1	3	1
2	1	1	1	1	3	1
2	1	1	2	1	3	0
2	1	1	2	1	3	1
2	1	1	2	1	3	1
2	1	1	2	1	3	1
2	1	1	2	1	3	1
2	1	1	2	1	3	1
2	1	1	2	1	3	1
2	1	1	1	1	3	1
2	1	1	1	1	3	1
2	1	1	2	1	3	1
2	1	1	1	1	3	1
2	1	1	2	1	3	1
2	1	1	2	1	3	1
2	1	1	1	1	3	1
2	1	1	1	1	3	1
2	1	1	2	1	3	1
2	1	1	1	1	3	1
2	1	1	2	1	3	1
2	1	1	1	1	3	1
2	1	1	2	1	3	1
2	1	1	1	1	3	1
2	1	1	2	1	3	1
2	1	1	1	1	3	1
2	1	1	1	1	3	1
2	1	1	2	1	3	1
2	1	2	2	2	1	1
2	1	2	2	2	1	1
2	1	2	2	2	1	1
2	1	2	2	2	1	1
2	1	2	1	2	2	1
2	1	2	1	2	2	1
2	1	2	1	2	2	1
2	1	2	2	2	1	1
2	1	2	1	2	2	1
2	1	2	1	2	2	1
2	1	2	2	2	1	1
2	1	2	1	2	2	1
2	1	2	1	2	2	1
2	1	2	1	2	2	1
2	1	2	1	2	2	1
2	1	2	2	2	1	1
2	1	2	2	2	1	1
2	1	2	1	2	2	1
2	1	2	2	2	1	1
2	1	2	1	2	2	1
2	1	2	2	2	1	1
2	1	2	1	2	2	1
2	1	2	1	2	2	1
2	1	2	1	2	2	1
2	1	2	1	2	2	1
2	1	2	2	2	1	1
2	1	2	2	2	1	1
2	1	2	2	2	1	1
2	1	2	2	2	1	1
2	1	2	1	2	2	1
2	1	2	2	2	1	1
2	1	2	2	2	1	1
2	1	2	2	2	1	1
2	1	2	1	2	2	1
2	1	2	2	2	1	1
2	1	2	2	2	1	1
2	1	2	1	2	2	1
2	1	2	2	2	1	1
2	1	2	2	2	1	1
2	1	2	1	2	2	1
2	1	2	1	2	2	1
2	1	2	2	2	1	1
2	1	2	2	2	1	1
2	1	2	2	2	1	1
2	1	2	1	2	2	1
2	1	2	1	2	2	1
2	1	2	2	2	1	1
2	1	2	2	2	1	1
2	1	2	1	2	2	1
2	1	2	2	2	1	1
2	1	2	1	2	2	1
2	1	2	2	2	1	1
2	1	2	2	2	1	1
2	1	2	1	2	2	1
2	1	2	2	2	1	1
2	1	2	2	2	1	1
2	1	2	1	2	2	1
2	1	2	1	2	2	1
2	1	2	2	2	1	1
2	1	2	2	2	1	1
2	1	2	1	2	2	1
2	1	2	1	2	2	1
2	1	2	1	2	2	1
2	1	2	1	2	2	1
2	1	2	1	2	2	1
2	1	2	2	2	1	1
2	1	2	2	2	1	1
2	1	2	2	2	1	1
2	1	2	1	2	2	1
2	1	2	1	2	2	1
2	1	2	1	2	2	1
2	1	2	1	2	2	1
2	1	2	2	3	2	1
2	1	2	1	3	1	1
2	1	2	1	3	1	1
2	1	2	2	3	2	1
2	1	2	2	3	2	1
2	1	2	2	3	2	1
2	1	2	1	3	1	1
2	1	2	1	3	1	1
2	1	2	1	3	1	1
2	1	2	1	3	1	1
2	1	2	2	3	2	1
2	1	2	1	3	1	1
2	1	2	1	3	1	1
2	1	2	1	3	1	1
2	1	2	1	3	1	1
2	1	2	2	3	2	1
2	1	2	1	3	1	1
2	1	2	1	3	1	1
2	1	2	2	3	2	1
2	1	2	1	3	1	1
2	1	2	1	3	1	1
2	1	2	1	3	1	1
2	1	2	2	3	2	1
2	1	2	2	3	2	1
2	1	2	2	3	2	1
2	1	2	2	3	2	1
2	1	2	1	3	1	1
2	1	2	1	3	1	1
2	1	2	1	3	1	1
2	1	2	2	3	2	1
2	1	2	2	3	2	1
2	1	2	1	3	1	1
2	1	2	1	3	1	1
2	1	2	1	3	1	1
2	1	2	2	3	2	1
2	1	2	1	3	1	1
2	1	2	1	3	1	1
2	1	2	2	3	2	1
2	1	2	1	3	1	1
2	1	2	2	3	2	1
2	1	2	1	3	1	1
2	1	2	1	3	1	1
2	1	2	2	3	2	1
2	1	2	2	3	2	1
2	1	2	1	3	1	1
2	1	2	1	3	1	1
2	1	2	1	3	1	1
2	1	2	2	3	2	1
2	1	2	2	3	2	1
2	1	2	2	3	2	1
2	1	2	1	3	1	1
2	1	2	2	3	2	1
2	1	2	2	3	2	1
2	1	2	2	3	2	1
2	1	2	1	3	1	1
2	1	2	2	3	2	1
2	1	2	2	3	2	1
2	1	2	2	3	2	1
2	1	2	2	3	2	1
2	1	2	2	3	2	1
2	1	2	1	3	1	1
2	1	2	1	3	1	1
2	1	2	1	3	1	1
2	1	2	1	3	1	1
2	1	2	2	3	2	1
2	1	2	2	3	2	1
2	1	2	2	3	2	1
2	1	2	2	3	2	1
2	1	2	2	3	2	1
2	1	2	2	3	2	1
2	1	2	1	3	1	1
2	1	2	2	3	2	0
4	1	1	1	1	3	0
4	1	1	1	1	3	0
4	1	1	1	1	3	1
4	1	1	1	1	3	1
4	1	1	1	1	3	1
4	1	1	1	1	3	1
4	1	1	1	1	3	1
4	1	1	1	1	3	1
4	1	1	1	1	3	1
4	1	1	1	1	3	1
4	1	1	1	1	3	1
4	1	1	1	1	3	1
4	1	1	1	1	3	1
4	1	1	1	1	3	1
4	1	1	1	1	3	1
4	1	1	1	1	3	1
4	1	1	1	1	3	1
4	1	1	1	1	3	1
4	1	1	1	1	3	1
4	1	1	1	1	3	1
4	1	1	1	1	3	1
4	1	1	1	1	3	1
4	1	1	1	1	3	1
4	1	1	1	1	3	1
4	1	1	1	1	3	1
4	1	1	1	1	3	1
4	1	1	1	1	3	1
4	1	1	1	1	3	1
4	1	1	1	1	3	1
4	1	1	1	1	3	1
4	1	1	1	1	3	1
4	1	1	1	1	3	1
4	1	1	1	1	3	1
4	1	1	1	1	3	1
4	1	1	1	1	3	1
4	1	1	1	1	3	1
4	1	1	1	1	3	1
4	1	1	1	1	3	1
4	1	1	1	1	3	1
4	1	1	1	1	3	1
4	1	1	1	1	3	1
4	1	1	1	1	3	1
4	1	1	1	1	3	1
4	1	1	1	1	3	1
4	1	1	1	1	3	1
4	1	1	1	1	3	1
4	1	1	1	1	3	1
4	1	1	1	1	3	1
4	1	1	1	1	3	1
4	1	1	1	1	3	1
4	1	1	1	1	3	1
4	1	1	1	1	3	1
4	1	1	1	1	3	1
4	1	1	1	1	3	1
4	1	1	1	1	3	1
4	1	1	1	1	3	1
4	1	1	1	1	3	1
4	1	1	1	1	3	1
4	1	1	1	1	3	1
4	1	1	1	1	3	1
4	1	1	1	1	3	1
4	1	1	1	1	3	1
4	1	1	1	1	3	1
4	1	1	1	1	3	1
4	1	1	1	1	3	1
4	1	1	1	1	3	1
4	1	1	1	1	3	1
4	1	1	1	1	3	1
4	1	1	1	1	3	1
4	1	1	1	1	3	1
4	1	1	1	1	3	1
4	1	1	1	1	3	1
4	1	1	2	1	3	0
4	1	1	2	1	3	0
4	1	1	2	1	3	1
4	1	1	2	1	3	1
4	1	1	2	1	3	1
4	1	1	2	1	3	1
4	1	1	2	1	3	1
4	1	1	2	1	3	1
4	1	1	2	1	3	1
4	1	1	2	1	3	1
4	1	1	2	1	3	1
4	1	1	2	1	3	1
4	1	1	2	1	3	1
4	1	1	2	1	3	1
4	1	1	2	1	3	1
4	1	1	2	1	3	1
4	1	1	2	1	3	1
4	1	1	2	1	3	1
4	1	1	2	1	3	1
4	1	1	2	1	3	1
4	1	1	2	1	3	1
4	1	1	2	1	3	1
4	1	1	2	1	3	1
4	1	1	2	1	3	1
4	1	1	2	1	3	1
4	1	1	2	1	3	1
4	1	1	2	1	3	1
4	1	1	2	1	3	1
4	1	1	2	1	3	1
4	1	1	2	1	3	1
4	1	1	2	1	3	1
4	1	1	2	1	3	1
4	1	1	2	1	3	1
4	1	1	2	1	3	1
4	1	1	2	1	3	1
4	1	1	2	1	3	1
4	1	1	2	1	3	1
4	1	1	2	1	3	1
4	1	1	2	1	3	1
4	1	1	2	1	3	1
4	1	1	2	1	3	1
4	1	1	2	1	3	1
4	1	1	2	1	3	1
4	1	1	2	1	3	1
4	1	1	2	1	3	1
4	1	1	2	1	3	1
4	1	1	2	1	3	1
4	1	1	2	1	3	1
4	1	1	2	1	3	1
4	1	1	2	1	3	1
4	1	1	2	1	3	1
4	1	1	2	1	3	1
4	1	1	2	1	3	1
4	1	1	2	1	3	1
4	1	1	2	1	3	1
4	1	1	2	1	3	1
4	1	1	2	1	3	1
4	1	1	2	1	3	1
4	1	1	2	1	3	1
4	1	1	2	1	3	1
4	1	1	2	1	3	1
4	1	1	2	1	3	1
4	1	1	2	1	3	1
4	1	1	2	1	3	1
4	1	1	2	1	3	1
4	1	1	2	1	3	1
4	1	1	2	1	3	1
4	1	1	2	1	3	1
4	1	1	2	1	3	1
4	1	1	2	1	3	1
4	1	1	2	1	3	1
4	1	1	2	1	3	1
4	1	2	1	2	2	0
4	1	2	1	2	2	1
4	1	2	1	2	2	1
4	1	2	1	2	2	1
4	1	2	1	2	2	1
4	1	2	1	2	2	1
4	1	2	1	2	2	1
4	1	2	1	2	2	1
4	1	2	1	2	2	1
4	1	2	1	2	2	1
4	1	2	1	2	2	1
4	1	2	1	2	2	1
4	1	2	1	2	2	1
4	1	2	1	2	2	1
4	1	2	1	2	2	1
4	1	2	1	2	2	1
4	1	2	1	2	2	1
4	1	2	1	2	2	1
4	1	2	1	2	2	1
4	1	2	1	2	2	1
4	1	2	1	2	2	1
4	1	2	1	2	2	1
4	1	2	1	2	2	1
4	1	2	1	2	2	1
4	1	2	1	2	2	1
4	1	2	1	2	2	1
4	1	2	1	2	2	1
4	1	2	1	2	2	1
4	1	2	1	2	2	1
4	1	2	1	2	2	1
4	1	2	1	2	2	1
4	1	2	1	2	2	1
4	1	2	1	2	2	1
4	1	2	1	2	2	1
4	1	2	1	2	2	1
4	1	2	1	2	2	1
4	1	2	2	2	1	1
4	1	2	2	2	1	1
4	1	2	2	2	1	1
4	1	2	2	2	1	1
4	1	2	2	2	1	1
4	1	2	2	2	1	1
4	1	2	2	2	1	1
4	1	2	2	2	1	1
4	1	2	2	2	1	1
4	1	2	2	2	1	1
4	1	2	2	2	1	1
4	1	2	2	2	1	1
4	1	2	2	2	1	1
4	1	2	2	2	1	1
4	1	2	2	2	1	1
4	1	2	2	2	1	1
4	1	2	2	2	1	1
4	1	2	2	2	1	1
4	1	2	2	2	1	1
4	1	2	2	2	1	1
4	1	2	2	2	1	1
4	1	2	2	2	1	1
4	1	2	2	2	1	1
4	1	2	2	2	1	1
4	1	2	2	2	1	1
4	1	2	2	2	1	1
4	1	2	2	2	1	1
4	1	2	2	2	1	1
4	1	2	2	2	1	1
4	1	2	2	2	1	1
4	1	2	2	2	1	1
4	1	2	2	2	1	1
4	1	2	2	2	1	1
4	1	2	2	2	1	1
4	1	2	2	2	1	1
4	1	2	2	2	1	1
4	1	2	1	3	1	1
4	1	2	1	3	1	1
4	1	2	1	3	1	1
4	1	2	1	3	1	1
4	1	2	1	3	1	1
4	1	2	1	3	1	1
4	1	2	1	3	1	1
4	1	2	1	3	1	1
4	1	2	1	3	1	1
4	1	2	1	3	1	1
4	1	2	1	3	1	1
4	1	2	1	3	1	1
4	1	2	1	3	1	1
4	1	2	1	3	1	1
4	1	2	1	3	1	1
4	1	2	1	3	1	1
4	1	2	1	3	1	1
4	1	2	1	3	1	1
4	1	2	1	3	1	1
4	1	2	1	3	1	1
4	1	2	1	3	1	1
4	1	2	1	3	1	1
4	1	2	1	3	1	1
4	1	2	1	3	1	1
4	1	2	1	3	1	1
4	1	2	1	3	1	1
4	1	2	1	3	1	1
4	1	2	1	3	1	1
4	1	2	1	3	1	1
4	1	2	1	3	1	1
4	1	2	1	3	1	1
4	1	2	1	3	1	1
4	1	2	1	3	1	1
4	1	2	1	3	1	1
4	1	2	1	3	1	1
4	1	2	1	3	1	1
4	1	2	2	3	2	1
4	1	2	2	3	2	1
4	1	2	2	3	2	1
4	1	2	2	3	2	1
4	1	2	2	3	2	1
4	1	2	2	3	2	1
4	1	2	2	3	2	1
4	1	2	2	3	2	1
4	1	2	2	3	2	1
4	1	2	2	3	2	1
4	1	2	2	3	2	1
4	1	2	2	3	2	1
4	1	2	2	3	2	1
4	1	2	2	3	2	1
4	1	2	2	3	2	1
4	1	2	2	3	2	1
4	1	2	2	3	2	1
4	1	2	2	3	2	1
4	1	2	2	3	2	1
4	1	2	2	3	2	1
4	1	2	2	3	2	1
4	1	2	2	3	2	1
4	1	2	2	3	2	1
4	1	2	2	3	2	1
4	1	2	2	3	2	1
4	1	2	2	3	2	1
4	1	2	2	3	2	1
4	1	2	2	3	2	1
4	1	2	2	3	2	1
4	1	2	2	3	2	1
4	1	2	2	3	2	1
4	1	2	2	3	2	1
4	1	2	2	3	2	1
4	1	2	2	3	2	1
4	1	2	2	3	2	1
4	1	2	2	3	2	1
5	1	1	1	1	3	1
5	1	1	1	1	3	1
5	1	1	1	1	3	1
5	1	1	1	1	3	1
5	1	1	1	1	3	1
5	1	1	1	1	3	1
5	1	1	1	1	3	1
5	1	1	1	1	3	1
5	1	1	1	1	3	1
5	1	1	1	1	3	1
5	1	1	1	1	3	1
5	1	1	1	1	3	1
5	1	1	1	1	3	1
5	1	1	1	1	3	1
5	1	1	1	1	3	1
5	1	1	1	1	3	1
5	1	1	1	1	3	1
5	1	1	1	1	3	1
5	1	1	1	1	3	1
5	1	1	1	1	3	1
5	1	1	1	1	3	1
5	1	1	1	1	3	1
5	1	1	1	1	3	1
5	1	1	1	1	3	1
5	1	1	1	1	3	1
5	1	1	1	1	3	1
5	1	1	1	1	3	1
5	1	1	1	1	3	1
5	1	1	1	1	3	1
5	1	1	1	1	3	1
5	1	1	1	1	3	1
5	1	1	1	1	3	1
5	1	1	1	1	3	1
5	1	1	1	1	3	1
5	1	1	1	1	3	1
5	1	1	1	1	3	1
5	1	1	1	1	3	1
5	1	1	1	1	3	1
5	1	1	1	1	3	1
5	1	1	1	1	3	1
5	1	1	1	1	3	1
5	1	1	1	1	3	1
5	1	1	1	1	3	1
5	1	1	1	1	3	1
5	1	1	1	1	3	1
5	1	1	1	1	3	1
5	1	1	1	1	3	1
5	1	1	1	1	3	1
5	1	1	1	1	3	1
5	1	1	1	1	3	1
5	1	1	1	1	3	1
5	1	1	1	1	3	1
5	1	1	1	1	3	1
5	1	1	1	1	3	1
5	1	1	1	1	3	1
5	1	1	1	1	3	1
5	1	1	1	1	3	1
5	1	1	1	1	3	1
5	1	1	1	1	3	1
5	1	1	1	1	3	1
5	1	1	1	1	3	1
5	1	1	1	1	3	1
5	1	1	1	1	3	1
5	1	1	1	1	3	1
5	1	1	1	1	3	1
5	1	1	1	1	3	1
5	1	1	1	1	3	1
5	1	1	1	1	3	1
5	1	1	1	1	3	1
5	1	1	1	1	3	1
5	1	1	1	1	3	1
5	1	1	1	1	3	1
5	1	1	2	1	3	0
5	1	1	2	1	3	1
5	1	1	2	1	3	1
5	1	1	2	1	3	1
5	1	1	2	1	3	1
5	1	1	2	1	3	1
5	1	1	2	1	3	1
5	1	1	2	1	3	1
5	1	1	2	1	3	1
5	1	1	2	1	3	1
5	1	1	2	1	3	1
5	1	1	2	1	3	1
5	1	1	2	1	3	1
5	1	1	2	1	3	1
5	1	1	2	1	3	1
5	1	1	2	1	3	1
5	1	1	2	1	3	1
5	1	1	2	1	3	1
5	1	1	2	1	3	1
5	1	1	2	1	3	1
5	1	1	2	1	3	1
5	1	1	2	1	3	1
5	1	1	2	1	3	1
5	1	1	2	1	3	1
5	1	1	2	1	3	1
5	1	1	2	1	3	1
5	1	1	2	1	3	1
5	1	1	2	1	3	1
5	1	1	2	1	3	1
5	1	1	2	1	3	1
5	1	1	2	1	3	1
5	1	1	2	1	3	1
5	1	1	2	1	3	1
5	1	1	2	1	3	1
5	1	1	2	1	3	1
5	1	1	2	1	3	1
5	1	1	2	1	3	0
5	1	1	2	1	3	1
5	1	1	2	1	3	1
5	1	1	2	1	3	1
5	1	1	2	1	3	1
5	1	1	2	1	3	1
5	1	1	2	1	3	1
5	1	1	2	1	3	1
5	1	1	2	1	3	1
5	1	1	2	1	3	1
5	1	1	2	1	3	1
5	1	1	2	1	3	1
5	1	1	2	1	3	1
5	1	1	2	1	3	1
5	1	1	2	1	3	1
5	1	1	2	1	3	1
5	1	1	2	1	3	1
5	1	1	2	1	3	1
5	1	1	2	1	3	1
5	1	1	2	1	3	1
5	1	1	2	1	3	1
5	1	1	2	1	3	1
5	1	1	2	1	3	1
5	1	1	2	1	3	1
5	1	1	2	1	3	1
5	1	1	2	1	3	1
5	1	1	2	1	3	1
5	1	1	2	1	3	1
5	1	1	2	1	3	1
5	1	1	2	1	3	1
5	1	1	2	1	3	1
5	1	1	2	1	3	1
5	1	1	2	1	3	1
5	1	1	2	1	3	1
5	1	1	2	1	3	1
5	1	1	2	1	3	1
5	1	2	1	2	2	0
5	1	2	1	2	2	0
5	1	2	1	2	2	0
5	1	2	1	2	2	0
5	1	2	1	2	2	0
5	1	2	1	2	2	0
5	1	2	1	2	2	1
5	1	2	1	2	2	1
5	1	2	1	2	2	1
5	1	2	1	2	2	1
5	1	2	1	2	2	1
5	1	2	1	2	2	1
5	1	2	1	2	2	1
5	1	2	1	2	2	1
5	1	2	1	2	2	1
5	1	2	1	2	2	1
5	1	2	1	2	2	1
5	1	2	1	2	2	1
5	1	2	1	2	2	1
5	1	2	1	2	2	1
5	1	2	1	2	2	1
5	1	2	1	2	2	1
5	1	2	1	2	2	1
5	1	2	1	2	2	1
5	1	2	1	2	2	1
5	1	2	1	2	2	1
5	1	2	1	2	2	1
5	1	2	1	2	2	1
5	1	2	1	2	2	1
5	1	2	1	2	2	1
5	1	2	1	2	2	1
5	1	2	1	2	2	1
5	1	2	1	2	2	1
5	1	2	1	2	2	1
5	1	2	1	2	2	1
5	1	2	1	2	2	1
5	1	2	2	2	1	0
5	1	2	2	2	1	1
5	1	2	2	2	1	1
5	1	2	2	2	1	1
5	1	2	2	2	1	1
5	1	2	2	2	1	1
5	1	2	2	2	1	1
5	1	2	2	2	1	1
5	1	2	2	2	1	1
5	1	2	2	2	1	1
5	1	2	2	2	1	1
5	1	2	2	2	1	1
5	1	2	2	2	1	1
5	1	2	2	2	1	1
5	1	2	2	2	1	1
5	1	2	2	2	1	1
5	1	2	2	2	1	1
5	1	2	2	2	1	1
5	1	2	2	2	1	1
5	1	2	2	2	1	1
5	1	2	2	2	1	1
5	1	2	2	2	1	1
5	1	2	2	2	1	1
5	1	2	2	2	1	1
5	1	2	2	2	1	1
5	1	2	2	2	1	1
5	1	2	2	2	1	1
5	1	2	2	2	1	1
5	1	2	2	2	1	1
5	1	2	2	2	1	1
5	1	2	2	2	1	1
5	1	2	2	2	1	1
5	1	2	2	2	1	1
5	1	2	2	2	1	1
5	1	2	2	2	1	1
5	1	2	2	2	1	1
5	1	2	1	3	1	0
5	1	2	1	3	1	1
5	1	2	1	3	1	1
5	1	2	1	3	1	1
5	1	2	1	3	1	1
5	1	2	1	3	1	1
5	1	2	1	3	1	1
5	1	2	1	3	1	1
5	1	2	1	3	1	1
5	1	2	1	3	1	1
5	1	2	1	3	1	1
5	1	2	1	3	1	1
5	1	2	1	3	1	1
5	1	2	1	3	1	1
5	1	2	1	3	1	1
5	1	2	1	3	1	1
5	1	2	1	3	1	1
5	1	2	1	3	1	1
5	1	2	1	3	1	1
5	1	2	1	3	1	1
5	1	2	1	3	1	1
5	1	2	1	3	1	1
5	1	2	1	3	1	1
5	1	2	1	3	1	1
5	1	2	1	3	1	1
5	1	2	1	3	1	1
5	1	2	1	3	1	1
5	1	2	1	3	1	1
5	1	2	1	3	1	1
5	1	2	1	3	1	1
5	1	2	1	3	1	1
5	1	2	1	3	1	1
5	1	2	1	3	1	1
5	1	2	1	3	1	1
5	1	2	1	3	1	1
5	1	2	1	3	1	1
5	1	2	2	3	2	0
5	1	2	2	3	2	1
5	1	2	2	3	2	1
5	1	2	2	3	2	1
5	1	2	2	3	2	1
5	1	2	2	3	2	1
5	1	2	2	3	2	1
5	1	2	2	3	2	1
5	1	2	2	3	2	1
5	1	2	2	3	2	1
5	1	2	2	3	2	1
5	1	2	2	3	2	1
5	1	2	2	3	2	1
5	1	2	2	3	2	1
5	1	2	2	3	2	1
5	1	2	2	3	2	1
5	1	2	2	3	2	1
5	1	2	2	3	2	1
5	1	2	2	3	2	0
5	1	2	2	3	2	1
5	1	2	2	3	2	1
5	1	2	2	3	2	1
5	1	2	2	3	2	1
5	1	2	2	3	2	1
5	1	2	2	3	2	1
5	1	2	2	3	2	1
5	1	2	2	3	2	1
5	1	2	2	3	2	1
5	1	2	2	3	2	1
5	1	2	2	3	2	1
5	1	2	2	3	2	1
5	1	2	2	3	2	1
5	1	2	2	3	2	1
5	1	2	2	3	2	1
5	1	2	2	3	2	1
5	1	2	2	3	2	1
6	1	1	1	1	3	0
6	1	1	1	1	3	1
6	1	1	1	1	3	1
6	1	1	1	1	3	1
6	1	1	1	1	3	1
6	1	1	1	1	3	1
6	1	1	1	1	3	1
6	1	1	1	1	3	1
6	1	1	1	1	3	1
6	1	1	1	1	3	1
6	1	1	1	1	3	1
6	1	1	1	1	3	1
6	1	1	1	1	3	1
6	1	1	1	1	3	1
6	1	1	1	1	3	1
6	1	1	1	1	3	1
6	1	1	1	1	3	1
6	1	1	1	1	3	1
6	1	1	1	1	3	1
6	1	1	1	1	3	1
6	1	1	1	1	3	1
6	1	1	1	1	3	1
6	1	1	1	1	3	1
6	1	1	1	1	3	1
6	1	1	1	1	3	1
6	1	1	1	1	3	1
6	1	1	1	1	3	1
6	1	1	1	1	3	1
6	1	1	1	1	3	1
6	1	1	1	1	3	1
6	1	1	1	1	3	1
6	1	1	1	1	3	1
6	1	1	1	1	3	1
6	1	1	1	1	3	1
6	1	1	1	1	3	1
6	1	1	1	1	3	1
6	1	1	1	1	3	1
6	1	1	1	1	3	1
6	1	1	1	1	3	1
6	1	1	1	1	3	1
6	1	1	1	1	3	1
6	1	1	1	1	3	1
6	1	1	1	1	3	1
6	1	1	1	1	3	1
6	1	1	1	1	3	1
6	1	1	1	1	3	1
6	1	1	1	1	3	1
6	1	1	1	1	3	1
6	1	1	1	1	3	1
6	1	1	1	1	3	1
6	1	1	1	1	3	1
6	1	1	1	1	3	1
6	1	1	1	1	3	1
6	1	1	1	1	3	1
6	1	1	1	1	3	1
6	1	1	1	1	3	1
6	1	1	1	1	3	1
6	1	1	1	1	3	1
6	1	1	1	1	3	1
6	1	1	1	1	3	1
6	1	1	1	1	3	1
6	1	1	1	1	3	1
6	1	1	1	1	3	1
6	1	1	1	1	3	1
6	1	1	1	1	3	1
6	1	1	1	1	3	1
6	1	1	1	1	3	1
6	1	1	1	1	3	1
6	1	1	1	1	3	1
6	1	1	1	1	3	1
6	1	1	1	1	3	1
6	1	1	1	1	3	1
6	1	1	2	1	3	0
6	1	1	2	1	3	1
6	1	1	2	1	3	1
6	1	1	2	1	3	1
6	1	1	2	1	3	1
6	1	1	2	1	3	1
6	1	1	2	1	3	1
6	1	1	2	1	3	1
6	1	1	2	1	3	1
6	1	1	2	1	3	1
6	1	1	2	1	3	1
6	1	1	2	1	3	1
6	1	1	2	1	3	1
6	1	1	2	1	3	1
6	1	1	2	1	3	1
6	1	1	2	1	3	1
6	1	1	2	1	3	1
6	1	1	2	1	3	1
6	1	1	2	1	3	1
6	1	1	2	1	3	1
6	1	1	2	1	3	1
6	1	1	2	1	3	1
6	1	1	2	1	3	1
6	1	1	2	1	3	1
6	1	1	2	1	3	1
6	1	1	2	1	3	1
6	1	1	2	1	3	1
6	1	1	2	1	3	1
6	1	1	2	1	3	1
6	1	1	2	1	3	1
6	1	1	2	1	3	1
6	1	1	2	1	3	1
6	1	1	2	1	3	1
6	1	1	2	1	3	1
6	1	1	2	1	3	1
6	1	1	2	1	3	1
6	1	1	2	1	3	1
6	1	1	2	1	3	1
6	1	1	2	1	3	1
6	1	1	2	1	3	1
6	1	1	2	1	3	1
6	1	1	2	1	3	1
6	1	1	2	1	3	1
6	1	1	2	1	3	1
6	1	1	2	1	3	1
6	1	1	2	1	3	1
6	1	1	2	1	3	1
6	1	1	2	1	3	1
6	1	1	2	1	3	1
6	1	1	2	1	3	1
6	1	1	2	1	3	1
6	1	1	2	1	3	1
6	1	1	2	1	3	1
6	1	1	2	1	3	1
6	1	1	2	1	3	1
6	1	1	2	1	3	1
6	1	1	2	1	3	1
6	1	1	2	1	3	1
6	1	1	2	1	3	1
6	1	1	2	1	3	1
6	1	1	2	1	3	1
6	1	1	2	1	3	1
6	1	1	2	1	3	1
6	1	1	2	1	3	1
6	1	1	2	1	3	1
6	1	1	2	1	3	1
6	1	1	2	1	3	1
6	1	1	2	1	3	1
6	1	1	2	1	3	1
6	1	1	2	1	3	1
6	1	1	2	1	3	1
6	1	1	2	1	3	1
6	1	2	1	2	2	0
6	1	2	1	2	2	0
6	1	2	1	2	2	0
6	1	2	1	2	2	1
6	1	2	1	2	2	1
6	1	2	1	2	2	1
6	1	2	1	2	2	1
6	1	2	1	2	2	1
6	1	2	1	2	2	1
6	1	2	1	2	2	1
6	1	2	1	2	2	1
6	1	2	1	2	2	1
6	1	2	1	2	2	1
6	1	2	1	2	2	1
6	1	2	1	2	2	1
6	1	2	1	2	2	1
6	1	2	1	2	2	1
6	1	2	1	2	2	1
6	1	2	1	2	2	1
6	1	2	1	2	2	1
6	1	2	1	2	2	1
6	1	2	1	2	2	1
6	1	2	1	2	2	1
6	1	2	1	2	2	1
6	1	2	1	2	2	1
6	1	2	1	2	2	1
6	1	2	1	2	2	1
6	1	2	1	2	2	1
6	1	2	1	2	2	1
6	1	2	1	2	2	1
6	1	2	1	2	2	1
6	1	2	1	2	2	1
6	1	2	1	2	2	1
6	1	2	1	2	2	1
6	1	2	1	2	2	1
6	1	2	1	2	2	1
6	1	2	2	2	1	1
6	1	2	2	2	1	1
6	1	2	2	2	1	1
6	1	2	2	2	1	1
6	1	2	2	2	1	1
6	1	2	2	2	1	1
6	1	2	2	2	1	1
6	1	2	2	2	1	1
6	1	2	2	2	1	1
6	1	2	2	2	1	1
6	1	2	2	2	1	1
6	1	2	2	2	1	1
6	1	2	2	2	1	1
6	1	2	2	2	1	1
6	1	2	2	2	1	1
6	1	2	2	2	1	1
6	1	2	2	2	1	1
6	1	2	2	2	1	1
6	1	2	2	2	1	0
6	1	2	2	2	1	0
6	1	2	2	2	1	1
6	1	2	2	2	1	1
6	1	2	2	2	1	1
6	1	2	2	2	1	1
6	1	2	2	2	1	1
6	1	2	2	2	1	1
6	1	2	2	2	1	1
6	1	2	2	2	1	1
6	1	2	2	2	1	1
6	1	2	2	2	1	1
6	1	2	2	2	1	1
6	1	2	2	2	1	1
6	1	2	2	2	1	1
6	1	2	2	2	1	1
6	1	2	2	2	1	1
6	1	2	2	2	1	1
6	1	2	1	3	1	1
6	1	2	1	3	1	1
6	1	2	1	3	1	1
6	1	2	1	3	1	1
6	1	2	1	3	1	1
6	1	2	1	3	1	1
6	1	2	1	3	1	1
6	1	2	1	3	1	1
6	1	2	1	3	1	1
6	1	2	1	3	1	1
6	1	2	1	3	1	1
6	1	2	1	3	1	1
6	1	2	1	3	1	1
6	1	2	1	3	1	1
6	1	2	1	3	1	1
6	1	2	1	3	1	1
6	1	2	1	3	1	1
6	1	2	1	3	1	1
6	1	2	1	3	1	1
6	1	2	1	3	1	1
6	1	2	1	3	1	1
6	1	2	1	3	1	1
6	1	2	1	3	1	1
6	1	2	1	3	1	1
6	1	2	1	3	1	1
6	1	2	1	3	1	1
6	1	2	1	3	1	1
6	1	2	1	3	1	1
6	1	2	1	3	1	1
6	1	2	1	3	1	1
6	1	2	1	3	1	1
6	1	2	1	3	1	1
6	1	2	1	3	1	1
6	1	2	1	3	1	1
6	1	2	1	3	1	1
6	1	2	1	3	1	1
6	1	2	2	3	2	0
6	1	2	2	3	2	1
6	1	2	2	3	2	1
6	1	2	2	3	2	1
6	1	2	2	3	2	1
6	1	2	2	3	2	1
6	1	2	2	3	2	1
6	1	2	2	3	2	1
6	1	2	2	3	2	1
6	1	2	2	3	2	1
6	1	2	2	3	2	1
6	1	2	2	3	2	1
6	1	2	2	3	2	1
6	1	2	2	3	2	1
6	1	2	2	3	2	1
6	1	2	2	3	2	1
6	1	2	2	3	2	1
6	1	2	2	3	2	1
6	1	2	2	3	2	1
6	1	2	2	3	2	1
6	1	2	2	3	2	1
6	1	2	2	3	2	1
6	1	2	2	3	2	1
6	1	2	2	3	2	1
6	1	2	2	3	2	1
6	1	2	2	3	2	1
6	1	2	2	3	2	1
6	1	2	2	3	2	1
6	1	2	2	3	2	1
6	1	2	2	3	2	1
6	1	2	2	3	2	1
6	1	2	2	3	2	1
6	1	2	2	3	2	1
6	1	2	2	3	2	1
6	1	2	2	3	2	1
6	1	2	2	3	2	1
7	1	1	1	1	3	1
7	1	1	1	1	3	1
7	1	1	1	1	3	1
7	1	1	1	1	3	1
7	1	1	1	1	3	1
7	1	1	1	1	3	1
7	1	1	1	1	3	1
7	1	1	1	1	3	1
7	1	1	1	1	3	1
7	1	1	1	1	3	1
7	1	1	1	1	3	1
7	1	1	1	1	3	1
7	1	1	1	1	3	1
7	1	1	1	1	3	1
7	1	1	1	1	3	1
7	1	1	1	1	3	1
7	1	1	1	1	3	1
7	1	1	1	1	3	1
7	1	1	1	1	3	1
7	1	1	1	1	3	1
7	1	1	1	1	3	1
7	1	1	1	1	3	1
7	1	1	1	1	3	1
7	1	1	1	1	3	1
7	1	1	1	1	3	1
7	1	1	1	1	3	1
7	1	1	1	1	3	1
7	1	1	1	1	3	1
7	1	1	1	1	3	1
7	1	1	1	1	3	1
7	1	1	1	1	3	1
7	1	1	1	1	3	1
7	1	1	1	1	3	1
7	1	1	1	1	3	1
7	1	1	1	1	3	1
7	1	1	1	1	3	1
7	1	1	1	1	3	1
7	1	1	1	1	3	1
7	1	1	1	1	3	1
7	1	1	1	1	3	1
7	1	1	1	1	3	1
7	1	1	1	1	3	1
7	1	1	1	1	3	1
7	1	1	1	1	3	1
7	1	1	1	1	3	1
7	1	1	1	1	3	1
7	1	1	1	1	3	1
7	1	1	1	1	3	1
7	1	1	1	1	3	1
7	1	1	1	1	3	1
7	1	1	1	1	3	1
7	1	1	1	1	3	1
7	1	1	1	1	3	1
7	1	1	1	1	3	1
7	1	1	1	1	3	1
7	1	1	1	1	3	1
7	1	1	1	1	3	1
7	1	1	1	1	3	1
7	1	1	1	1	3	1
7	1	1	1	1	3	1
7	1	1	1	1	3	1
7	1	1	1	1	3	1
7	1	1	1	1	3	1
7	1	1	1	1	3	1
7	1	1	1	1	3	1
7	1	1	1	1	3	1
7	1	1	1	1	3	1
7	1	1	1	1	3	1
7	1	1	1	1	3	1
7	1	1	1	1	3	1
7	1	1	1	1	3	1
7	1	1	1	1	3	1
7	1	1	2	1	3	0
7	1	1	2	1	3	0
7	1	1	2	1	3	0
7	1	1	2	1	3	0
7	1	1	2	1	3	0
7	1	1	2	1	3	1
7	1	1	2	1	3	1
7	1	1	2	1	3	1
7	1	1	2	1	3	1
7	1	1	2	1	3	1
7	1	1	2	1	3	1
7	1	1	2	1	3	1
7	1	1	2	1	3	1
7	1	1	2	1	3	1
7	1	1	2	1	3	1
7	1	1	2	1	3	1
7	1	1	2	1	3	1
7	1	1	2	1	3	1
7	1	1	2	1	3	1
7	1	1	2	1	3	1
7	1	1	2	1	3	1
7	1	1	2	1	3	1
7	1	1	2	1	3	1
7	1	1	2	1	3	1
7	1	1	2	1	3	1
7	1	1	2	1	3	1
7	1	1	2	1	3	1
7	1	1	2	1	3	1
7	1	1	2	1	3	1
7	1	1	2	1	3	1
7	1	1	2	1	3	1
7	1	1	2	1	3	1
7	1	1	2	1	3	1
7	1	1	2	1	3	1
7	1	1	2	1	3	1
7	1	1	2	1	3	1
7	1	1	2	1	3	0
7	1	1	2	1	3	1
7	1	1	2	1	3	1
7	1	1	2	1	3	1
7	1	1	2	1	3	1
7	1	1	2	1	3	1
7	1	1	2	1	3	1
7	1	1	2	1	3	1
7	1	1	2	1	3	1
7	1	1	2	1	3	1
7	1	1	2	1	3	1
7	1	1	2	1	3	1
7	1	1	2	1	3	1
7	1	1	2	1	3	1
7	1	1	2	1	3	1
7	1	1	2	1	3	1
7	1	1	2	1	3	1
7	1	1	2	1	3	1
7	1	1	2	1	3	1
7	1	1	2	1	3	1
7	1	1	2	1	3	1
7	1	1	2	1	3	1
7	1	1	2	1	3	1
7	1	1	2	1	3	1
7	1	1	2	1	3	1
7	1	1	2	1	3	1
7	1	1	2	1	3	1
7	1	1	2	1	3	1
7	1	1	2	1	3	1
7	1	1	2	1	3	1
7	1	1	2	1	3	1
7	1	1	2	1	3	1
7	1	1	2	1	3	1
7	1	1	2	1	3	1
7	1	1	2	1	3	1
7	1	1	2	1	3	1
7	1	2	1	2	2	0
7	1	2	1	2	2	0
7	1	2	1	2	2	0
7	1	2	1	2	2	1
7	1	2	1	2	2	1
7	1	2	1	2	2	1
7	1	2	1	2	2	1
7	1	2	1	2	2	1
7	1	2	1	2	2	1
7	1	2	1	2	2	1
7	1	2	1	2	2	1
7	1	2	1	2	2	1
7	1	2	1	2	2	1
7	1	2	1	2	2	1
7	1	2	1	2	2	1
7	1	2	1	2	2	1
7	1	2	1	2	2	1
7	1	2	1	2	2	1
7	1	2	1	2	2	1
7	1	2	1	2	2	1
7	1	2	1	2	2	1
7	1	2	1	2	2	1
7	1	2	1	2	2	1
7	1	2	1	2	2	1
7	1	2	1	2	2	1
7	1	2	1	2	2	1
7	1	2	1	2	2	1
7	1	2	1	2	2	1
7	1	2	1	2	2	1
7	1	2	1	2	2	1
7	1	2	1	2	2	1
7	1	2	1	2	2	1
7	1	2	1	2	2	1
7	1	2	1	2	2	1
7	1	2	1	2	2	1
7	1	2	1	2	2	1
7	1	2	2	2	1	1
7	1	2	2	2	1	1
7	1	2	2	2	1	1
7	1	2	2	2	1	1
7	1	2	2	2	1	1
7	1	2	2	2	1	1
7	1	2	2	2	1	1
7	1	2	2	2	1	1
7	1	2	2	2	1	1
7	1	2	2	2	1	1
7	1	2	2	2	1	1
7	1	2	2	2	1	1
7	1	2	2	2	1	1
7	1	2	2	2	1	1
7	1	2	2	2	1	1
7	1	2	2	2	1	1
7	1	2	2	2	1	1
7	1	2	2	2	1	1
7	1	2	2	2	1	1
7	1	2	2	2	1	1
7	1	2	2	2	1	1
7	1	2	2	2	1	1
7	1	2	2	2	1	1
7	1	2	2	2	1	1
7	1	2	2	2	1	1
7	1	2	2	2	1	1
7	1	2	2	2	1	1
7	1	2	2	2	1	1
7	1	2	2	2	1	1
7	1	2	2	2	1	1
7	1	2	2	2	1	1
7	1	2	2	2	1	1
7	1	2	2	2	1	1
7	1	2	2	2	1	1
7	1	2	2	2	1	1
7	1	2	2	2	1	1
7	1	2	1	3	1	1
7	1	2	1	3	1	1
7	1	2	1	3	1	1
7	1	2	1	3	1	1
7	1	2	1	3	1	1
7	1	2	1	3	1	1
7	1	2	1	3	1	1
7	1	2	1	3	1	1
7	1	2	1	3	1	1
7	1	2	1	3	1	1
7	1	2	1	3	1	1
7	1	2	1	3	1	1
7	1	2	1	3	1	1
7	1	2	1	3	1	1
7	1	2	1	3	1	1
7	1	2	1	3	1	1
7	1	2	1	3	1	1
7	1	2	1	3	1	1
7	1	2	1	3	1	1
7	1	2	1	3	1	1
7	1	2	1	3	1	1
7	1	2	1	3	1	1
7	1	2	1	3	1	1
7	1	2	1	3	1	1
7	1	2	1	3	1	1
7	1	2	1	3	1	1
7	1	2	1	3	1	1
7	1	2	1	3	1	1
7	1	2	1	3	1	1
7	1	2	1	3	1	1
7	1	2	1	3	1	1
7	1	2	1	3	1	1
7	1	2	1	3	1	1
7	1	2	1	3	1	1
7	1	2	1	3	1	1
7	1	2	1	3	1	1
7	1	2	2	3	2	0
7	1	2	2	3	2	0
7	1	2	2	3	2	0
7	1	2	2	3	2	0
7	1	2	2	3	2	1
7	1	2	2	3	2	1
7	1	2	2	3	2	1
7	1	2	2	3	2	1
7	1	2	2	3	2	1
7	1	2	2	3	2	1
7	1	2	2	3	2	1
7	1	2	2	3	2	1
7	1	2	2	3	2	1
7	1	2	2	3	2	1
7	1	2	2	3	2	1
7	1	2	2	3	2	1
7	1	2	2	3	2	1
7	1	2	2	3	2	1
7	1	2	2	3	2	1
7	1	2	2	3	2	1
7	1	2	2	3	2	1
7	1	2	2	3	2	1
7	1	2	2	3	2	1
7	1	2	2	3	2	1
7	1	2	2	3	2	1
7	1	2	2	3	2	1
7	1	2	2	3	2	1
7	1	2	2	3	2	1
7	1	2	2	3	2	1
7	1	2	2	3	2	1
7	1	2	2	3	2	1
7	1	2	2	3	2	1
7	1	2	2	3	2	1
7	1	2	2	3	2	1
7	1	2	2	3	2	1
7	1	2	2	3	2	1
8	1	1	1	1	3	0
8	1	1	1	1	3	1
8	1	1	1	1	3	1
8	1	1	1	1	3	1
8	1	1	1	1	3	1
8	1	1	1	1	3	1
8	1	1	1	1	3	1
8	1	1	1	1	3	1
8	1	1	1	1	3	1
8	1	1	1	1	3	1
8	1	1	1	1	3	1
8	1	1	1	1	3	1
8	1	1	1	1	3	1
8	1	1	1	1	3	1
8	1	1	1	1	3	1
8	1	1	1	1	3	1
8	1	1	1	1	3	1
8	1	1	1	1	3	1
8	1	1	1	1	3	1
8	1	1	1	1	3	1
8	1	1	1	1	3	1
8	1	1	1	1	3	1
8	1	1	1	1	3	1
8	1	1	1	1	3	1
8	1	1	1	1	3	1
8	1	1	1	1	3	1
8	1	1	1	1	3	1
8	1	1	1	1	3	1
8	1	1	1	1	3	1
8	1	1	1	1	3	1
8	1	1	1	1	3	1
8	1	1	1	1	3	1
8	1	1	1	1	3	1
8	1	1	1	1	3	1
8	1	1	1	1	3	1
8	1	1	1	1	3	1
8	1	1	1	1	3	1
8	1	1	1	1	3	1
8	1	1	1	1	3	1
8	1	1	1	1	3	1
8	1	1	1	1	3	1
8	1	1	1	1	3	1
8	1	1	1	1	3	1
8	1	1	1	1	3	1
8	1	1	1	1	3	1
8	1	1	1	1	3	1
8	1	1	1	1	3	1
8	1	1	1	1	3	1
8	1	1	1	1	3	1
8	1	1	1	1	3	1
8	1	1	1	1	3	1
8	1	1	1	1	3	1
8	1	1	1	1	3	1
8	1	1	1	1	3	1
8	1	1	1	1	3	1
8	1	1	1	1	3	1
8	1	1	1	1	3	1
8	1	1	1	1	3	1
8	1	1	1	1	3	1
8	1	1	1	1	3	1
8	1	1	1	1	3	1
8	1	1	1	1	3	1
8	1	1	1	1	3	1
8	1	1	1	1	3	1
8	1	1	1	1	3	1
8	1	1	1	1	3	1
8	1	1	1	1	3	1
8	1	1	1	1	3	1
8	1	1	1	1	3	1
8	1	1	1	1	3	1
8	1	1	1	1	3	1
8	1	1	1	1	3	1
8	1	1	2	1	3	1
8	1	1	2	1	3	1
8	1	1	2	1	3	1
8	1	1	2	1	3	1
8	1	1	2	1	3	1
8	1	1	2	1	3	1
8	1	1	2	1	3	1
8	1	1	2	1	3	1
8	1	1	2	1	3	1
8	1	1	2	1	3	1
8	1	1	2	1	3	1
8	1	1	2	1	3	1
8	1	1	2	1	3	1
8	1	1	2	1	3	1
8	1	1	2	1	3	1
8	1	1	2	1	3	1
8	1	1	2	1	3	1
8	1	1	2	1	3	1
8	1	1	2	1	3	1
8	1	1	2	1	3	1
8	1	1	2	1	3	1
8	1	1	2	1	3	1
8	1	1	2	1	3	1
8	1	1	2	1	3	1
8	1	1	2	1	3	1
8	1	1	2	1	3	1
8	1	1	2	1	3	1
8	1	1	2	1	3	1
8	1	1	2	1	3	1
8	1	1	2	1	3	1
8	1	1	2	1	3	1
8	1	1	2	1	3	1
8	1	1	2	1	3	1
8	1	1	2	1	3	1
8	1	1	2	1	3	1
8	1	1	2	1	3	1
8	1	1	2	1	3	0
8	1	1	2	1	3	1
8	1	1	2	1	3	1
8	1	1	2	1	3	1
8	1	1	2	1	3	1
8	1	1	2	1	3	1
8	1	1	2	1	3	1
8	1	1	2	1	3	1
8	1	1	2	1	3	1
8	1	1	2	1	3	1
8	1	1	2	1	3	1
8	1	1	2	1	3	1
8	1	1	2	1	3	1
8	1	1	2	1	3	1
8	1	1	2	1	3	1
8	1	1	2	1	3	1
8	1	1	2	1	3	1
8	1	1	2	1	3	1
8	1	1	2	1	3	1
8	1	1	2	1	3	1
8	1	1	2	1	3	1
8	1	1	2	1	3	1
8	1	1	2	1	3	1
8	1	1	2	1	3	1
8	1	1	2	1	3	1
8	1	1	2	1	3	1
8	1	1	2	1	3	1
8	1	1	2	1	3	1
8	1	1	2	1	3	1
8	1	1	2	1	3	1
8	1	1	2	1	3	1
8	1	1	2	1	3	1
8	1	1	2	1	3	1
8	1	1	2	1	3	1
8	1	1	2	1	3	1
8	1	1	2	1	3	1
8	1	2	1	2	2	1
8	1	2	1	2	2	1
8	1	2	1	2	2	1
8	1	2	1	2	2	1
8	1	2	1	2	2	1
8	1	2	1	2	2	1
8	1	2	1	2	2	1
8	1	2	1	2	2	1
8	1	2	1	2	2	1
8	1	2	1	2	2	1
8	1	2	1	2	2	1
8	1	2	1	2	2	1
8	1	2	1	2	2	1
8	1	2	1	2	2	1
8	1	2	1	2	2	1
8	1	2	1	2	2	1
8	1	2	1	2	2	1
8	1	2	1	2	2	1
8	1	2	1	2	2	1
8	1	2	1	2	2	1
8	1	2	1	2	2	1
8	1	2	1	2	2	1
8	1	2	1	2	2	1
8	1	2	1	2	2	1
8	1	2	1	2	2	1
8	1	2	1	2	2	1
8	1	2	1	2	2	1
8	1	2	1	2	2	1
8	1	2	1	2	2	1
8	1	2	1	2	2	1
8	1	2	1	2	2	1
8	1	2	1	2	2	1
8	1	2	1	2	2	1
8	1	2	1	2	2	1
8	1	2	1	2	2	1
8	1	2	1	2	2	1
8	1	2	2	2	1	1
8	1	2	2	2	1	1
8	1	2	2	2	1	1
8	1	2	2	2	1	1
8	1	2	2	2	1	1
8	1	2	2	2	1	1
8	1	2	2	2	1	1
8	1	2	2	2	1	1
8	1	2	2	2	1	1
8	1	2	2	2	1	1
8	1	2	2	2	1	1
8	1	2	2	2	1	1
8	1	2	2	2	1	1
8	1	2	2	2	1	1
8	1	2	2	2	1	1
8	1	2	2	2	1	1
8	1	2	2	2	1	1
8	1	2	2	2	1	1
8	1	2	2	2	1	1
8	1	2	2	2	1	1
8	1	2	2	2	1	1
8	1	2	2	2	1	1
8	1	2	2	2	1	1
8	1	2	2	2	1	1
8	1	2	2	2	1	1
8	1	2	2	2	1	1
8	1	2	2	2	1	1
8	1	2	2	2	1	1
8	1	2	2	2	1	1
8	1	2	2	2	1	1
8	1	2	2	2	1	1
8	1	2	2	2	1	1
8	1	2	2	2	1	1
8	1	2	2	2	1	1
8	1	2	2	2	1	1
8	1	2	2	2	1	1
8	1	2	1	3	1	0
8	1	2	1	3	1	0
8	1	2	1	3	1	1
8	1	2	1	3	1	1
8	1	2	1	3	1	1
8	1	2	1	3	1	1
8	1	2	1	3	1	1
8	1	2	1	3	1	1
8	1	2	1	3	1	1
8	1	2	1	3	1	1
8	1	2	1	3	1	1
8	1	2	1	3	1	1
8	1	2	1	3	1	1
8	1	2	1	3	1	1
8	1	2	1	3	1	1
8	1	2	1	3	1	1
8	1	2	1	3	1	1
8	1	2	1	3	1	1
8	1	2	1	3	1	0
8	1	2	1	3	1	1
8	1	2	1	3	1	1
8	1	2	1	3	1	1
8	1	2	1	3	1	1
8	1	2	1	3	1	1
8	1	2	1	3	1	1
8	1	2	1	3	1	1
8	1	2	1	3	1	1
8	1	2	1	3	1	1
8	1	2	1	3	1	1
8	1	2	1	3	1	1
8	1	2	1	3	1	1
8	1	2	1	3	1	1
8	1	2	1	3	1	1
8	1	2	1	3	1	1
8	1	2	1	3	1	1
8	1	2	1	3	1	1
8	1	2	2	3	2	1
8	1	2	2	3	2	1
8	1	2	2	3	2	1
8	1	2	2	3	2	1
8	1	2	2	3	2	1
8	1	2	2	3	2	1
8	1	2	2	3	2	1
8	1	2	2	3	2	1
8	1	2	2	3	2	1
8	1	2	2	3	2	1
8	1	2	2	3	2	1
8	1	2	2	3	2	1
8	1	2	2	3	2	1
8	1	2	2	3	2	1
8	1	2	2	3	2	1
8	1	2	2	3	2	1
8	1	2	2	3	2	1
8	1	2	2	3	2	1
8	1	2	2	3	2	1
8	1	2	2	3	2	1
8	1	2	2	3	2	1
8	1	2	2	3	2	1
8	1	2	2	3	2	1
8	1	2	2	3	2	1
8	1	2	2	3	2	1
8	1	2	2	3	2	1
8	1	2	2	3	2	1
8	1	2	2	3	2	1
8	1	2	2	3	2	1
8	1	2	2	3	2	1
8	1	2	2	3	2	1
8	1	2	2	3	2	1
8	1	2	2	3	2	1
8	1	2	2	3	2	1
8	1	2	2	3	2	1
8	1	2	2	3	2	1
9	1	1	1	1	3	0
9	1	1	1	1	3	0
9	1	1	1	1	3	1
9	1	1	1	1	3	1
9	1	1	1	1	3	1
9	1	1	1	1	3	1
9	1	1	1	1	3	1
9	1	1	1	1	3	1
9	1	1	1	1	3	1
9	1	1	1	1	3	1
9	1	1	1	1	3	1
9	1	1	1	1	3	1
9	1	1	1	1	3	1
9	1	1	1	1	3	1
9	1	1	1	1	3	1
9	1	1	1	1	3	1
9	1	1	1	1	3	1
9	1	1	1	1	3	1
9	1	1	1	1	3	1
9	1	1	1	1	3	1
9	1	1	1	1	3	1
9	1	1	1	1	3	1
9	1	1	1	1	3	1
9	1	1	1	1	3	1
9	1	1	1	1	3	1
9	1	1	1	1	3	1
9	1	1	1	1	3	1
9	1	1	1	1	3	1
9	1	1	1	1	3	1
9	1	1	1	1	3	1
9	1	1	1	1	3	1
9	1	1	1	1	3	1
9	1	1	1	1	3	1
9	1	1	1	1	3	1
9	1	1	1	1	3	1
9	1	1	1	1	3	1
9	1	1	1	1	3	0
9	1	1	1	1	3	0
9	1	1	1	1	3	1
9	1	1	1	1	3	1
9	1	1	1	1	3	1
9	1	1	1	1	3	1
9	1	1	1	1	3	1
9	1	1	1	1	3	1
9	1	1	1	1	3	1
9	1	1	1	1	3	1
9	1	1	1	1	3	1
9	1	1	1	1	3	1
9	1	1	1	1	3	1
9	1	1	1	1	3	1
9	1	1	1	1	3	1
9	1	1	1	1	3	1
9	1	1	1	1	3	1
9	1	1	1	1	3	1
9	1	1	1	1	3	1
9	1	1	1	1	3	1
9	1	1	1	1	3	1
9	1	1	1	1	3	1
9	1	1	1	1	3	1
9	1	1	1	1	3	1
9	1	1	1	1	3	1
9	1	1	1	1	3	1
9	1	1	1	1	3	1
9	1	1	1	1	3	1
9	1	1	1	1	3	1
9	1	1	1	1	3	1
9	1	1	1	1	3	1
9	1	1	1	1	3	1
9	1	1	1	1	3	1
9	1	1	1	1	3	1
9	1	1	1	1	3	1
9	1	1	1	1	3	1
9	1	1	2	1	3	0
9	1	1	2	1	3	0
9	1	1	2	1	3	0
9	1	1	2	1	3	0
9	1	1	2	1	3	0
9	1	1	2	1	3	1
9	1	1	2	1	3	1
9	1	1	2	1	3	1
9	1	1	2	1	3	1
9	1	1	2	1	3	1
9	1	1	2	1	3	1
9	1	1	2	1	3	1
9	1	1	2	1	3	1
9	1	1	2	1	3	1
9	1	1	2	1	3	1
9	1	1	2	1	3	1
9	1	1	2	1	3	1
9	1	1	2	1	3	1
9	1	1	2	1	3	1
9	1	1	2	1	3	1
9	1	1	2	1	3	1
9	1	1	2	1	3	1
9	1	1	2	1	3	1
9	1	1	2	1	3	1
9	1	1	2	1	3	1
9	1	1	2	1	3	1
9	1	1	2	1	3	1
9	1	1	2	1	3	1
9	1	1	2	1	3	1
9	1	1	2	1	3	1
9	1	1	2	1	3	1
9	1	1	2	1	3	1
9	1	1	2	1	3	1
9	1	1	2	1	3	1
9	1	1	2	1	3	1
9	1	1	2	1	3	1
9	1	1	2	1	3	1
9	1	1	2	1	3	1
9	1	1	2	1	3	1
9	1	1	2	1	3	1
9	1	1	2	1	3	1
9	1	1	2	1	3	1
9	1	1	2	1	3	1
9	1	1	2	1	3	1
9	1	1	2	1	3	1
9	1	1	2	1	3	1
9	1	1	2	1	3	1
9	1	1	2	1	3	1
9	1	1	2	1	3	1
9	1	1	2	1	3	1
9	1	1	2	1	3	1
9	1	1	2	1	3	1
9	1	1	2	1	3	1
9	1	1	2	1	3	1
9	1	1	2	1	3	1
9	1	1	2	1	3	1
9	1	1	2	1	3	1
9	1	1	2	1	3	1
9	1	1	2	1	3	1
9	1	1	2	1	3	1
9	1	1	2	1	3	1
9	1	1	2	1	3	1
9	1	1	2	1	3	1
9	1	1	2	1	3	1
9	1	1	2	1	3	1
9	1	1	2	1	3	1
9	1	1	2	1	3	1
9	1	1	2	1	3	1
9	1	1	2	1	3	1
9	1	1	2	1	3	1
9	1	1	2	1	3	1
9	1	1	2	1	3	1
9	1	2	1	2	2	0
9	1	2	1	2	2	0
9	1	2	1	2	2	0
9	1	2	1	2	2	1
9	1	2	1	2	2	1
9	1	2	1	2	2	1
9	1	2	1	2	2	1
9	1	2	1	2	2	1
9	1	2	1	2	2	1
9	1	2	1	2	2	1
9	1	2	1	2	2	1
9	1	2	1	2	2	1
9	1	2	1	2	2	1
9	1	2	1	2	2	1
9	1	2	1	2	2	1
9	1	2	1	2	2	1
9	1	2	1	2	2	1
9	1	2	1	2	2	1
9	1	2	1	2	2	1
9	1	2	1	2	2	1
9	1	2	1	2	2	1
9	1	2	1	2	2	1
9	1	2	1	2	2	1
9	1	2	1	2	2	1
9	1	2	1	2	2	1
9	1	2	1	2	2	1
9	1	2	1	2	2	1
9	1	2	1	2	2	1
9	1	2	1	2	2	1
9	1	2	1	2	2	1
9	1	2	1	2	2	1
9	1	2	1	2	2	1
9	1	2	1	2	2	1
9	1	2	1	2	2	1
9	1	2	1	2	2	1
9	1	2	1	2	2	1
9	1	2	2	2	1	1
9	1	2	2	2	1	1
9	1	2	2	2	1	1
9	1	2	2	2	1	1
9	1	2	2	2	1	1
9	1	2	2	2	1	1
9	1	2	2	2	1	1
9	1	2	2	2	1	1
9	1	2	2	2	1	1
9	1	2	2	2	1	1
9	1	2	2	2	1	1
9	1	2	2	2	1	1
9	1	2	2	2	1	1
9	1	2	2	2	1	1
9	1	2	2	2	1	1
9	1	2	2	2	1	1
9	1	2	2	2	1	1
9	1	2	2	2	1	1
9	1	2	2	2	1	1
9	1	2	2	2	1	1
9	1	2	2	2	1	1
9	1	2	2	2	1	1
9	1	2	2	2	1	1
9	1	2	2	2	1	1
9	1	2	2	2	1	1
9	1	2	2	2	1	1
9	1	2	2	2	1	1
9	1	2	2	2	1	1
9	1	2	2	2	1	1
9	1	2	2	2	1	1
9	1	2	2	2	1	1
9	1	2	2	2	1	1
9	1	2	2	2	1	1
9	1	2	2	2	1	1
9	1	2	2	2	1	1
9	1	2	2	2	1	1
9	1	2	1	3	1	0
9	1	2	1	3	1	1
9	1	2	1	3	1	1
9	1	2	1	3	1	1
9	1	2	1	3	1	1
9	1	2	1	3	1	1
9	1	2	1	3	1	1
9	1	2	1	3	1	1
9	1	2	1	3	1	1
9	1	2	1	3	1	1
9	1	2	1	3	1	1
9	1	2	1	3	1	1
9	1	2	1	3	1	1
9	1	2	1	3	1	1
9	1	2	1	3	1	1
9	1	2	1	3	1	1
9	1	2	1	3	1	1
9	1	2	1	3	1	1
9	1	2	1	3	1	0
9	1	2	1	3	1	1
9	1	2	1	3	1	1
9	1	2	1	3	1	1
9	1	2	1	3	1	1
9	1	2	1	3	1	1
9	1	2	1	3	1	1
9	1	2	1	3	1	1
9	1	2	1	3	1	1
9	1	2	1	3	1	1
9	1	2	1	3	1	1
9	1	2	1	3	1	1
9	1	2	1	3	1	1
9	1	2	1	3	1	1
9	1	2	1	3	1	1
9	1	2	1	3	1	1
9	1	2	1	3	1	1
9	1	2	1	3	1	1
9	1	2	2	3	2	0
9	1	2	2	3	2	0
9	1	2	2	3	2	0
9	1	2	2	3	2	1
9	1	2	2	3	2	1
9	1	2	2	3	2	1
9	1	2	2	3	2	1
9	1	2	2	3	2	1
9	1	2	2	3	2	1
9	1	2	2	3	2	1
9	1	2	2	3	2	1
9	1	2	2	3	2	1
9	1	2	2	3	2	1
9	1	2	2	3	2	1
9	1	2	2	3	2	1
9	1	2	2	3	2	1
9	1	2	2	3	2	1
9	1	2	2	3	2	1
9	1	2	2	3	2	1
[truncated: 4,913 more rows]

## Sheet: ReplicationExp_Analysis2_RTs
Participant	Task	Association	Congruency	Error-type	Matching	ACC	RTs		# Analysis 2 was performed on JA data only
2	1	1	1	1	3	1	169		# Reaction Times excluded if 2.5 SD above or below the individual mean of each experimental condition (correct trials only)
2	1	1	1	1	3	1	201
2	1	1	1	1	3	1	209
2	1	1	1	1	3	1	211
2	1	1	1	1	3	1	215
2	1	1	1	1	3	1	223
2	1	1	1	1	3	1	230
2	1	1	1	1	3	1	232
2	1	1	1	1	3	1	256
2	1	1	1	1	3	1	259
2	1	1	1	1	3	1	259
2	1	1	1	1	3	1	261
2	1	1	1	1	3	1	267
2	1	1	1	1	3	1	278
2	1	1	1	1	3	1	279
2	1	1	1	1	3	1	289
2	1	1	1	1	3	1	305
2	1	1	1	1	3	1	312
2	1	1	1	1	3	1	339
2	1	1	1	1	3	1	345
2	1	1	1	1	3	1	371
2	1	1	1	1	3	1	374
2	1	1	1	1	3	1	380
2	1	1	1	1	3	1	394
2	1	1	1	1	3	1	407
2	1	1	1	1	3	1	424
2	1	1	1	1	3	1	434
2	1	1	1	1	3	1	436
2	1	1	1	1	3	1	459
2	1	1	1	1	3	1	468
2	1	1	1	1	3	1	470
2	1	1	1	1	3	1	512
2	1	1	1	1	3	1	571
2	1	1	1	1	3	1	603
2	1	1	1	1	3	1	638
2	1	1	1	1	3	1	168
2	1	1	1	1	3	1	186
2	1	1	1	1	3	1	187
2	1	1	1	1	3	1	187
2	1	1	1	1	3	1	190
2	1	1	1	1	3	1	198
2	1	1	1	1	3	1	199
2	1	1	1	1	3	1	203
2	1	1	1	1	3	1	214
2	1	1	1	1	3	1	220
2	1	1	1	1	3	1	223
2	1	1	1	1	3	1	224
2	1	1	1	1	3	1	231
2	1	1	1	1	3	1	234
2	1	1	1	1	3	1	237
2	1	1	1	1	3	1	238
2	1	1	1	1	3	1	240
2	1	1	1	1	3	1	251
2	1	1	1	1	3	1	253
2	1	1	1	1	3	1	258
2	1	1	1	1	3	1	267
2	1	1	1	1	3	1	277
2	1	1	1	1	3	1	282
2	1	1	1	1	3	1	288
2	1	1	1	1	3	1	295
2	1	1	1	1	3	1	303
2	1	1	1	1	3	1	304
2	1	1	1	1	3	1	305
2	1	1	1	1	3	1	317
2	1	1	1	1	3	1	322
2	1	1	1	1	3	1	334
2	1	1	1	1	3	1	340
2	1	1	1	1	3	1	344
2	1	1	1	1	3	1	344
2	1	1	1	1	3	1	377
2	1	1	1	1	3	1	393
2	1	1	2	1	3	1	185
2	1	1	2	1	3	1	225
2	1	1	2	1	3	1	237
2	1	1	2	1	3	1	262
2	1	1	2	1	3	1	274
2	1	1	2	1	3	1	280
2	1	1	2	1	3	1	288
2	1	1	2	1	3	1	289
2	1	1	2	1	3	1	294
2	1	1	2	1	3	1	299
2	1	1	2	1	3	1	299
2	1	1	2	1	3	1	302
2	1	1	2	1	3	1	310
2	1	1	2	1	3	1	324
2	1	1	2	1	3	1	337
2	1	1	2	1	3	1	340
2	1	1	2	1	3	1	346
2	1	1	2	1	3	1	348
2	1	1	2	1	3	1	397
2	1	1	2	1	3	1	409
2	1	1	2	1	3	1	411
2	1	1	2	1	3	1	411
2	1	1	2	1	3	1	424
2	1	1	2	1	3	1	428
2	1	1	2	1	3	1	429
2	1	1	2	1	3	1	429
2	1	1	2	1	3	1	431
2	1	1	2	1	3	1	450
2	1	1	2	1	3	1	459
2	1	1	2	1	3	1	463
2	1	1	2	1	3	1	498
2	1	1	2	1	3	1	524
2	1	1	2	1	3	1	578
2	1	1	2	1	3	1	632
2	1	1	2	1	3	1	155
2	1	1	2	1	3	1	167
2	1	1	2	1	3	1	178
2	1	1	2	1	3	1	184
2	1	1	2	1	3	1	193
2	1	1	2	1	3	1	195
2	1	1	2	1	3	1	205
2	1	1	2	1	3	1	207
2	1	1	2	1	3	1	208
2	1	1	2	1	3	1	215
2	1	1	2	1	3	1	219
2	1	1	2	1	3	1	222
2	1	1	2	1	3	1	222
2	1	1	2	1	3	1	222
2	1	1	2	1	3	1	222
2	1	1	2	1	3	1	224
2	1	1	2	1	3	1	230
2	1	1	2	1	3	1	230
2	1	1	2	1	3	1	239
2	1	1	2	1	3	1	239
2	1	1	2	1	3	1	269
2	1	1	2	1	3	1	273
2	1	1	2	1	3	1	283
2	1	1	2	1	3	1	284
2	1	1	2	1	3	1	291
2	1	1	2	1	3	1	292
2	1	1	2	1	3	1	301
2	1	1	2	1	3	1	302
2	1	1	2	1	3	1	304
2	1	1	2	1	3	1	320
2	1	1	2	1	3	1	324
2	1	1	2	1	3	1	346
2	1	1	2	1	3	1	357
2	1	1	2	1	3	1	372
2	1	1	2	1	3	1	427
2	1	1	2	1	3	1	427
2	1	2	1	2	2	1	224
2	1	2	1	2	2	1	280
2	1	2	1	2	2	1	283
2	1	2	1	2	2	1	291
2	1	2	1	2	2	1	305
2	1	2	1	2	2	1	325
2	1	2	1	2	2	1	419
2	1	2	1	2	2	1	482
2	1	2	1	2	2	1	534
2	1	2	1	2	2	1	591
2	1	2	1	2	2	1	633
2	1	2	1	2	2	1	648
2	1	2	1	2	2	1	689
2	1	2	1	2	2	1	689
2	1	2	1	2	2	1	1029
2	1	2	1	2	2	1	1488
2	1	2	1	3	1	1	212
2	1	2	1	3	1	1	219
2	1	2	1	3	1	1	230
2	1	2	1	3	1	1	250
2	1	2	1	3	1	1	266
2	1	2	1	3	1	1	272
2	1	2	1	3	1	1	282
2	1	2	1	3	1	1	284
2	1	2	1	3	1	1	285
2	1	2	1	3	1	1	299
2	1	2	1	3	1	1	302
2	1	2	1	3	1	1	342
2	1	2	1	3	1	1	381
2	1	2	1	3	1	1	438
2	1	2	1	3	1	1	448
2	1	2	1	3	1	1	463
2	1	2	1	3	1	1	463
2	1	2	1	3	1	1	1292
2	1	2	1	2	2	1	181
2	1	2	1	2	2	1	188
2	1	2	1	2	2	1	192
2	1	2	1	2	2	1	224
2	1	2	1	2	2	1	229
2	1	2	1	2	2	1	238
2	1	2	1	2	2	1	240
2	1	2	1	2	2	1	245
2	1	2	1	2	2	1	263
2	1	2	1	2	2	1	272
2	1	2	1	2	2	1	275
2	1	2	1	2	2	1	285
2	1	2	1	2	2	1	300
2	1	2	1	2	2	1	327
2	1	2	1	2	2	1	353
2	1	2	1	2	2	1	359
2	1	2	1	2	2	1	445
2	1	2	1	3	1	1	186
2	1	2	1	3	1	1	191
2	1	2	1	3	1	1	210
2	1	2	1	3	1	1	211
2	1	2	1	3	1	1	212
2	1	2	1	3	1	1	228
2	1	2	1	3	1	1	230
2	1	2	1	3	1	1	238
2	1	2	1	3	1	1	240
2	1	2	1	3	1	1	246
2	1	2	1	3	1	1	252
2	1	2	1	3	1	1	274
2	1	2	1	3	1	1	277
2	1	2	1	3	1	1	286
2	1	2	1	3	1	1	290
2	1	2	1	3	1	1	318
2	1	2	1	3	1	1	319
2	1	2	1	3	1	1	320
2	1	2	2	2	1	1	153
2	1	2	2	2	1	1	267
2	1	2	2	2	1	1	286
2	1	2	2	2	1	1	286
2	1	2	2	2	1	1	286
2	1	2	2	2	1	1	289
2	1	2	2	2	1	1	300
2	1	2	2	2	1	1	378
2	1	2	2	2	1	1	416
2	1	2	2	2	1	1	439
2	1	2	2	2	1	1	481
2	1	2	2	2	1	1	492
2	1	2	2	2	1	1	526
2	1	2	2	2	1	1	595
2	1	2	2	2	1	1	604
2	1	2	2	2	1	1	777
2	1	2	2	3	2	1	254
2	1	2	2	3	2	1	262
2	1	2	2	3	2	1	285
2	1	2	2	3	2	1	293
2	1	2	2	3	2	1	327
2	1	2	2	3	2	1	331
2	1	2	2	3	2	1	345
2	1	2	2	3	2	1	368
2	1	2	2	3	2	1	398
2	1	2	2	3	2	1	401
2	1	2	2	3	2	1	410
2	1	2	2	3	2	1	413
2	1	2	2	3	2	1	511
2	1	2	2	3	2	1	522
2	1	2	2	3	2	1	523
2	1	2	2	3	2	1	531
2	1	2	2	3	2	1	649
2	1	2	2	2	1	1	137
2	1	2	2	2	1	1	155
2	1	2	2	2	1	1	163
2	1	2	2	2	1	1	208
2	1	2	2	2	1	1	225
2	1	2	2	2	1	1	246
2	1	2	2	2	1	1	257
2	1	2	2	2	1	1	273
2	1	2	2	2	1	1	296
2	1	2	2	2	1	1	298
2	1	2	2	2	1	1	301
2	1	2	2	2	1	1	302
2	1	2	2	2	1	1	320
2	1	2	2	2	1	1	324
2	1	2	2	2	1	1	345
2	1	2	2	2	1	1	347
2	1	2	2	2	1	1	350
2	1	2	2	2	1	1	449
2	1	2	2	3	2	1	169
2	1	2	2	3	2	1	196
2	1	2	2	3	2	1	199
2	1	2	2	3	2	1	204
2	1	2	2	3	2	1	215
2	1	2	2	3	2	1	234
2	1	2	2	3	2	1	244
2	1	2	2	3	2	1	262
2	1	2	2	3	2	1	263
2	1	2	2	3	2	1	275
2	1	2	2	3	2	1	275
2	1	2	2	3	2	1	289
2	1	2	2	3	2	1	308
2	1	2	2	3	2	1	314
2	1	2	2	3	2	1	332
2	1	2	2	3	2	1	357
2	1	2	2	3	2	1	404
4	1	1	1	1	3	1	363
4	1	1	1	1	3	1	297
4	1	1	1	1	3	1	456
4	1	1	1	1	3	1	485
4	1	1	1	1	3	1	426
4	1	1	1	1	3	1	341
4	1	1	1	1	3	1	510
4	1	1	1	1	3	1	401
4	1	1	1	1	3	1	810
4	1	1	1	1	3	1	456
4	1	1	1	1	3	1	254
4	1	1	1	1	3	1	427
4	1	1	1	1	3	1	244
4	1	1	1	1	3	1	379
4	1	1	1	1	3	1	351
4	1	1	1	1	3	1	376
4	1	1	1	1	3	1	267
4	1	1	1	1	3	1	384
4	1	1	1	1	3	1	220
4	1	1	1	1	3	1	299
4	1	1	1	1	3	1	712
4	1	1	1	1	3	1	346
4	1	1	1	1	3	1	303
4	1	1	1	1	3	1	245
4	1	1	1	1	3	1	544
4	1	1	1	1	3	1	737
4	1	1	1	1	3	1	274
4	1	1	1	1	3	1	750
4	1	1	1	1	3	1	541
4	1	1	1	1	3	1	232
4	1	1	1	1	3	1	174
4	1	1	1	1	3	1	407
4	1	1	1	1	3	1	488
4	1	1	1	1	3	1	270
4	1	1	1	1	3	1	200
4	1	1	1	1	3	1	273
4	1	1	1	1	3	1	317
4	1	1	1	1	3	1	246
4	1	1	1	1	3	1	222
4	1	1	1	1	3	1	273
4	1	1	1	1	3	1	299
4	1	1	1	1	3	1	175
4	1	1	1	1	3	1	377
4	1	1	1	1	3	1	237
4	1	1	1	1	3	1	273
4	1	1	1	1	3	1	225
4	1	1	1	1	3	1	217
4	1	1	1	1	3	1	232
4	1	1	1	1	3	1	324
4	1	1	1	1	3	1	243
4	1	1	1	1	3	1	299
4	1	1	1	1	3	1	306
4	1	1	1	1	3	1	398
4	1	1	1	1	3	1	321
4	1	1	1	1	3	1	272
4	1	1	1	1	3	1	293
4	1	1	1	1	3	1	203
4	1	1	1	1	3	1	222
4	1	1	1	1	3	1	259
4	1	1	1	1	3	1	248
4	1	1	1	1	3	1	243
4	1	1	1	1	3	1	245
4	1	1	1	1	3	1	260
4	1	1	1	1	3	1	206
4	1	1	1	1	3	1	173
4	1	1	1	1	3	1	433
4	1	1	1	1	3	1	191
4	1	1	1	1	3	1	194
4	1	1	2	1	3	1	405
4	1	1	2	1	3	1	344
4	1	1	2	1	3	1	395
4	1	1	2	1	3	1	415
4	1	1	2	1	3	1	489
4	1	1	2	1	3	1	572
4	1	1	2	1	3	1	227
4	1	1	2	1	3	1	305
4	1	1	2	1	3	1	328
4	1	1	2	1	3	1	586
4	1	1	2	1	3	1	289
4	1	1	2	1	3	1	296
4	1	1	2	1	3	1	540
4	1	1	2	1	3	1	320
4	1	1	2	1	3	1	458
4	1	1	2	1	3	1	275
4	1	1	2	1	3	1	336
4	1	1	2	1	3	1	308
4	1	1	2	1	3	1	261
4	1	1	2	1	3	1	345
4	1	1	2	1	3	1	421
4	1	1	2	1	3	1	285
4	1	1	2	1	3	1	229
4	1	1	2	1	3	1	261
4	1	1	2	1	3	1	271
4	1	1	2	1	3	1	754
4	1	1	2	1	3	1	244
4	1	1	2	1	3	1	526
4	1	1	2	1	3	1	369
4	1	1	2	1	3	1	215
4	1	1	2	1	3	1	363
4	1	1	2	1	3	1	304
4	1	1	2	1	3	1	279
4	1	1	2	1	3	1	267
4	1	1	2	1	3	1	329
4	1	1	2	1	3	1	284
4	1	1	2	1	3	1	263
4	1	1	2	1	3	1	311
4	1	1	2	1	3	1	240
4	1	1	2	1	3	1	251
4	1	1	2	1	3	1	216
4	1	1	2	1	3	1	257
4	1	1	2	1	3	1	262
4	1	1	2	1	3	1	278
4	1	1	2	1	3	1	302
4	1	1	2	1	3	1	286
4	1	1	2	1	3	1	273
4	1	1	2	1	3	1	214
4	1	1	2	1	3	1	283
4	1	1	2	1	3	1	490
4	1	1	2	1	3	1	152
4	1	1	2	1	3	1	298
4	1	1	2	1	3	1	320
4	1	1	2	1	3	1	241
4	1	1	2	1	3	1	247
4	1	1	2	1	3	1	223
4	1	1	2	1	3	1	531
4	1	1	2	1	3	1	383
4	1	1	2	1	3	1	203
4	1	1	2	1	3	1	333
4	1	1	2	1	3	1	202
4	1	1	2	1	3	1	327
4	1	1	2	1	3	1	297
4	1	1	2	1	3	1	175
4	1	1	2	1	3	1	255
4	1	1	2	1	3	1	253
4	1	1	2	1	3	1	226
4	1	2	1	2	2	1	398
4	1	2	1	2	2	1	439
4	1	2	1	2	2	1	398
4	1	2	1	2	2	1	347
4	1	2	1	2	2	1	363
4	1	2	1	2	2	1	257
4	1	2	1	2	2	1	519
4	1	2	1	2	2	1	321
4	1	2	1	2	2	1	617
4	1	2	1	2	2	1	274
4	1	2	1	2	2	1	288
4	1	2	1	2	2	1	207
4	1	2	1	2	2	1	265
4	1	2	1	2	2	1	1148
4	1	2	1	2	2	1	401
4	1	2	1	2	2	1	626
4	1	2	1	2	2	1	465
4	1	2	1	3	1	1	1121
4	1	2	1	3	1	1	231
4	1	2	1	3	1	1	374
4	1	2	1	3	1	1	488
4	1	2	1	3	1	1	264
4	1	2	1	3	1	1	530
4	1	2	1	3	1	1	251
4	1	2	1	3	1	1	540
4	1	2	1	3	1	1	332
4	1	2	1	3	1	1	440
4	1	2	1	3	1	1	284
4	1	2	1	3	1	1	216
4	1	2	1	3	1	1	228
4	1	2	1	3	1	1	264
4	1	2	1	3	1	1	420
4	1	2	1	3	1	1	401
4	1	2	1	2	2	1	303
4	1	2	1	2	2	1	291
4	1	2	1	2	2	1	318
4	1	2	1	2	2	1	270
4	1	2	1	2	2	1	326
4	1	2	1	2	2	1	200
4	1	2	1	2	2	1	214
4	1	2	1	2	2	1	238
4	1	2	1	2	2	1	264
4	1	2	1	2	2	1	214
4	1	2	1	2	2	1	272
4	1	2	1	2	2	1	163
4	1	2	1	2	2	1	240
4	1	2	1	2	2	1	255
4	1	2	1	2	2	1	264
4	1	2	1	2	2	1	230
4	1	2	1	3	1	1	299
4	1	2	1	3	1	1	261
4	1	2	1	3	1	1	327
4	1	2	1	3	1	1	275
4	1	2	1	3	1	1	247
4	1	2	1	3	1	1	280
4	1	2	1	3	1	1	257
4	1	2	1	3	1	1	272
4	1	2	1	3	1	1	350
4	1	2	1	3	1	1	260
4	1	2	1	3	1	1	275
4	1	2	1	3	1	1	276
4	1	2	1	3	1	1	275
4	1	2	1	3	1	1	237
4	1	2	1	3	1	1	264
4	1	2	1	3	1	1	288
4	1	2	1	3	1	1	270
4	1	2	1	3	1	1	269
4	1	2	2	2	1	1	583
4	1	2	2	2	1	1	752
4	1	2	2	2	1	1	1120
4	1	2	2	2	1	1	457
4	1	2	2	2	1	1	289
4	1	2	2	2	1	1	251
4	1	2	2	2	1	1	825
4	1	2	2	2	1	1	294
4	1	2	2	2	1	1	552
4	1	2	2	2	1	1	301
4	1	2	2	2	1	1	828
4	1	2	2	2	1	1	945
4	1	2	2	2	1	1	1085
4	1	2	2	2	1	1	283
4	1	2	2	2	1	1	405
4	1	2	2	2	1	1	166
4	1	2	2	2	1	1	423
4	1	2	2	2	1	1	303
4	1	2	2	3	2	1	338
4	1	2	2	3	2	1	265
4	1	2	2	3	2	1	425
4	1	2	2	3	2	1	502
4	1	2	2	3	2	1	517
4	1	2	2	3	2	1	291
4	1	2	2	3	2	1	302
4	1	2	2	3	2	1	262
4	1	2	2	3	2	1	272
4	1	2	2	3	2	1	461
4	1	2	2	3	2	1	235
4	1	2	2	3	2	1	1335
4	1	2	2	3	2	1	270
4	1	2	2	3	2	1	166
4	1	2	2	3	2	1	359
4	1	2	2	3	2	1	693
4	1	2	2	3	2	1	252
4	1	2	2	2	1	1	302
4	1	2	2	2	1	1	313
4	1	2	2	2	1	1	297
4	1	2	2	2	1	1	279
4	1	2	2	2	1	1	290
4	1	2	2	2	1	1	287
4	1	2	2	2	1	1	287
4	1	2	2	2	1	1	230
4	1	2	2	2	1	1	379
4	1	2	2	2	1	1	249
4	1	2	2	2	1	1	312
4	1	2	2	2	1	1	411
4	1	2	2	2	1	1	321
4	1	2	2	2	1	1	184
4	1	2	2	2	1	1	250
4	1	2	2	2	1	1	203
4	1	2	2	2	1	1	218
4	1	2	2	2	1	1	384
4	1	2	2	3	2	1	324
4	1	2	2	3	2	1	362
4	1	2	2	3	2	1	262
4	1	2	2	3	2	1	277
4	1	2	2	3	2	1	261
4	1	2	2	3	2	1	438
4	1	2	2	3	2	1	257
4	1	2	2	3	2	1	279
4	1	2	2	3	2	1	450
4	1	2	2	3	2	1	210
4	1	2	2	3	2	1	320
4	1	2	2	3	2	1	258
4	1	2	2	3	2	1	265
4	1	2	2	3	2	1	203
4	1	2	2	3	2	1	221
4	1	2	2	3	2	1	230
4	1	2	2	3	2	1	232
5	1	1	1	1	3	1	856
5	1	1	1	1	3	1	404
5	1	1	1	1	3	1	595
5	1	1	1	1	3	1	1002
5	1	1	1	1	3	1	529
5	1	1	1	1	3	1	647
5	1	1	1	1	3	1	539
5	1	1	1	1	3	1	609
5	1	1	1	1	3	1	418
5	1	1	1	1	3	1	322
5	1	1	1	1	3	1	403
5	1	1	1	1	3	1	1473
5	1	1	1	1	3	1	400
5	1	1	1	1	3	1	487
5	1	1	1	1	3	1	398
5	1	1	1	1	3	1	331
5	1	1	1	1	3	1	459
5	1	1	1	1	3	1	443
5	1	1	1	1	3	1	308
5	1	1	1	1	3	1	580
5	1	1	1	1	3	1	691
5	1	1	1	1	3	1	729
5	1	1	1	1	3	1	429
5	1	1	1	1	3	1	458
5	1	1	1	1	3	1	755
5	1	1	1	1	3	1	456
5	1	1	1	1	3	1	462
5	1	1	1	1	3	1	510
5	1	1	1	1	3	1	588
5	1	1	1	1	3	1	638
5	1	1	1	1	3	1	461
5	1	1	1	1	3	1	867
5	1	1	1	1	3	1	420
5	1	1	1	1	3	1	919
5	1	1	1	1	3	1	379
5	1	1	1	1	3	1	630
5	1	1	1	1	3	1	406
5	1	1	1	1	3	1	463
5	1	1	1	1	3	1	370
5	1	1	1	1	3	1	381
5	1	1	1	1	3	1	402
5	1	1	1	1	3	1	121
5	1	1	1	1	3	1	374
5	1	1	1	1	3	1	465
5	1	1	1	1	3	1	400
5	1	1	1	1	3	1	346
5	1	1	1	1	3	1	389
5	1	1	1	1	3	1	372
5	1	1	1	1	3	1	369
5	1	1	1	1	3	1	383
5	1	1	1	1	3	1	547
5	1	1	1	1	3	1	359
5	1	1	1	1	3	1	429
5	1	1	1	1	3	1	396
5	1	1	1	1	3	1	518
5	1	1	1	1	3	1	264
5	1	1	1	1	3	1	306
5	1	1	1	1	3	1	289
5	1	1	1	1	3	1	337
5	1	1	1	1	3	1	271
5	1	1	1	1	3	1	341
5	1	1	1	1	3	1	315
5	1	1	1	1	3	1	261
5	1	1	1	1	3	1	349
5	1	1	1	1	3	1	337
5	1	1	1	1	3	1	387
5	1	1	1	1	3	1	379
5	1	1	1	1	3	1	295
5	1	1	1	1	3	1	331
5	1	1	1	1	3	1	339
5	1	1	1	1	3	1	349
5	1	1	2	1	3	1	743
5	1	1	2	1	3	1	698
5	1	1	2	1	3	1	544
5	1	1	2	1	3	1	638
5	1	1	2	1	3	1	775
5	1	1	2	1	3	1	1463
5	1	1	2	1	3	1	1687
5	1	1	2	1	3	1	580
5	1	1	2	1	3	1	428
5	1	1	2	1	3	1	469
5	1	1	2	1	3	1	1580
5	1	1	2	1	3	1	756
5	1	1	2	1	3	1	1501
5	1	1	2	1	3	1	620
5	1	1	2	1	3	1	2007
5	1	1	2	1	3	1	1708
5	1	1	2	1	3	1	1142
5	1	1	2	1	3	1	1506
5	1	1	2	1	3	1	471
5	1	1	2	1	3	1	406
5	1	1	2	1	3	1	1464
5	1	1	2	1	3	1	525
5	1	1	2	1	3	1	1040
5	1	1	2	1	3	1	955
5	1	1	2	1	3	1	681
5	1	1	2	1	3	1	491
5	1	1	2	1	3	1	638
5	1	1	2	1	3	1	1175
5	1	1	2	1	3	1	961
5	1	1	2	1	3	1	1001
5	1	1	2	1	3	1	958
5	1	1	2	1	3	1	686
5	1	1	2	1	3	1	444
5	1	1	2	1	3	1	344
5	1	1	2	1	3	1	476
5	1	1	2	1	3	1	458
5	1	1	2	1	3	1	297
5	1	1	2	1	3	1	309
5	1	1	2	1	3	1	360
5	1	1	2	1	3	1	367
5	1	1	2	1	3	1	428
5	1	1	2	1	3	1	309
5	1	1	2	1	3	1	360
5	1	1	2	1	3	1	402
5	1	1	2	1	3	1	399
5	1	1	2	1	3	1	427
5	1	1	2	1	3	1	287
5	1	1	2	1	3	1	351
5	1	1	2	1	3	1	416
5	1	1	2	1	3	1	318
5	1	1	2	1	3	1	510
5	1	1	2	1	3	1	263
5	1	1	2	1	3	1	408
5	1	1	2	1	3	1	360
5	1	1	2	1	3	1	400
5	1	1	2	1	3	1	271
5	1	1	2	1	3	1	296
5	1	1	2	1	3	1	441
5	1	1	2	1	3	1	300
5	1	1	2	1	3	1	368
5	1	1	2	1	3	1	425
5	1	1	2	1	3	1	406
5	1	1	2	1	3	1	299
5	1	1	2	1	3	1	538
5	1	1	2	1	3	1	485
5	1	1	2	1	3	1	512
5	1	1	2	1	3	1	358
5	1	2	1	2	2	1	1060
5	1	2	1	2	2	1	1142
5	1	2	1	2	2	1	783
5	1	2	1	2	2	1	1008
5	1	2	1	2	2	1	1541
5	1	2	1	2	2	1	987
5	1	2	1	2	2	1	785
5	1	2	1	2	2	1	1859
5	1	2	1	2	2	1	1684
5	1	2	1	2	2	1	1246
5	1	2	1	3	1	1	1195
5	1	2	1	3	1	1	1273
5	1	2	1	3	1	1	383
5	1	2	1	3	1	1	711
5	1	2	1	3	1	1	308
5	1	2	1	3	1	1	440
5	1	2	1	3	1	1	853
5	1	2	1	3	1	1	562
5	1	2	1	3	1	1	357
5	1	2	1	3	1	1	465
5	1	2	1	3	1	1	428
5	1	2	1	3	1	1	516
5	1	2	1	3	1	1	436
5	1	2	1	3	1	1	498
5	1	2	1	3	1	1	380
5	1	2	1	3	1	1	395
5	1	2	1	3	1	1	394
5	1	2	1	2	2	1	777
5	1	2	1	2	2	1	1050
5	1	2	1	2	2	1	474
5	1	2	1	2	2	1	799
5	1	2	1	2	2	1	404
5	1	2	1	2	2	1	425
5	1	2	1	2	2	1	373
5	1	2	1	2	2	1	931
5	1	2	1	2	2	1	524
5	1	2	1	2	2	1	460
5	1	2	1	2	2	1	307
5	1	2	1	2	2	1	332
5	1	2	1	2	2	1	468
5	1	2	1	2	2	1	368
5	1	2	1	2	2	1	401
5	1	2	1	2	2	1	292
5	1	2	1	2	2	1	380
5	1	2	1	2	2	1	348
5	1	2	1	3	1	1	493
5	1	2	1	3	1	1	356
5	1	2	1	3	1	1	782
5	1	2	1	3	1	1	408
5	1	2	1	3	1	1	369
5	1	2	1	3	1	1	416
5	1	2	1	3	1	1	598
5	1	2	1	3	1	1	462
5	1	2	1	3	1	1	394
5	1	2	1	3	1	1	466
5	1	2	1	3	1	1	387
5	1	2	1	3	1	1	279
5	1	2	1	3	1	1	263
5	1	2	1	3	1	1	286
5	1	2	1	3	1	1	367
5	1	2	1	3	1	1	260
5	1	2	1	3	1	1	402
5	1	2	1	3	1	1	283
5	1	2	2	2	1	1	998
5	1	2	2	2	1	1	1112
5	1	2	2	2	1	1	400
5	1	2	2	2	1	1	446
5	1	2	2	2	1	1	898
5	1	2	2	2	1	1	837
5	1	2	2	2	1	1	589
5	1	2	2	2	1	1	667
5	1	2	2	2	1	1	1055
5	1	2	2	2	1	1	438
5	1	2	2	2	1	1	516
5	1	2	2	2	1	1	754
5	1	2	2	2	1	1	428
5	1	2	2	2	1	1	521
5	1	2	2	2	1	1	312
5	1	2	2	2	1	1	400
5	1	2	2	3	2	1	1187
5	1	2	2	3	2	1	644
5	1	2	2	3	2	1	1123
5	1	2	2	3	2	1	585
5	1	2	2	3	2	1	2247
5	1	2	2	3	2	1	1765
5	1	2	2	3	2	1	516
5	1	2	2	3	2	1	2150
5	1	2	2	3	2	1	1095
5	1	2	2	3	2	1	419
5	1	2	2	3	2	1	1073
5	1	2	2	3	2	1	546
5	1	2	2	3	2	1	1186
5	1	2	2	3	2	1	391
5	1	2	2	3	2	1	2025
5	1	2	2	3	2	1	1078
5	1	2	2	2	1	1	497
5	1	2	2	2	1	1	417
5	1	2	2	2	1	1	529
5	1	2	2	2	1	1	300
5	1	2	2	2	1	1	963
5	1	2	2	2	1	1	312
5	1	2	2	2	1	1	338
5	1	2	2	2	1	1	338
5	1	2	2	2	1	1	379
5	1	2	2	2	1	1	360
5	1	2	2	2	1	1	364
5	1	2	2	2	1	1	332
5	1	2	2	2	1	1	375
5	1	2	2	2	1	1	340
5	1	2	2	2	1	1	390
5	1	2	2	2	1	1	360
5	1	2	2	2	1	1	267
5	1	2	2	2	1	1	442
5	1	2	2	3	2	1	835
5	1	2	2	3	2	1	736
5	1	2	2	3	2	1	433
5	1	2	2	3	2	1	518
5	1	2	2	3	2	1	519
5	1	2	2	3	2	1	440
5	1	2	2	3	2	1	338
5	1	2	2	3	2	1	638
5	1	2	2	3	2	1	359
5	1	2	2	3	2	1	324
5	1	2	2	3	2	1	386
5	1	2	2	3	2	1	304
5	1	2	2	3	2	1	396
5	1	2	2	3	2	1	384
5	1	2	2	3	2	1	404
5	1	2	2	3	2	1	359
5	1	2	2	3	2	1	405
6	1	1	1	1	3	1	201
6	1	1	1	1	3	1	344
6	1	1	1	1	3	1	351
6	1	1	1	1	3	1	239
6	1	1	1	1	3	1	371
6	1	1	1	1	3	1	295
6	1	1	1	1	3	1	265
6	1	1	1	1	3	1	320
6	1	1	1	1	3	1	193
6	1	1	1	1	3	1	375
6	1	1	1	1	3	1	366
6	1	1	1	1	3	1	251
6	1	1	1	1	3	1	395
6	1	1	1	1	3	1	430
6	1	1	1	1	3	1	205
6	1	1	1	1	3	1	226
6	1	1	1	1	3	1	208
6	1	1	1	1	3	1	307
6	1	1	1	1	3	1	389
6	1	1	1	1	3	1	243
6	1	1	1	1	3	1	253
6	1	1	1	1	3	1	178
6	1	1	1	1	3	1	319
6	1	1	1	1	3	1	187
6	1	1	1	1	3	1	511
6	1	1	1	1	3	1	239
6	1	1	1	1	3	1	185
6	1	1	1	1	3	1	294
6	1	1	1	1	3	1	288
6	1	1	1	1	3	1	159
6	1	1	1	1	3	1	283
6	1	1	1	1	3	1	179
6	1	1	1	1	3	1	170
6	1	1	1	1	3	1	227
6	1	1	1	1	3	1	179
6	1	1	1	1	3	1	180
6	1	1	1	1	3	1	223
6	1	1	1	1	3	1	306
6	1	1	1	1	3	1	236
6	1	1	1	1	3	1	196
6	1	1	1	1	3	1	222
6	1	1	1	1	3	1	200
6	1	1	1	1	3	1	292
6	1	1	1	1	3	1	217
6	1	1	1	1	3	1	299
6	1	1	1	1	3	1	414
6	1	1	1	1	3	1	415
6	1	1	1	1	3	1	178
6	1	1	1	1	3	1	189
6	1	1	1	1	3	1	298
6	1	1	1	1	3	1	384
6	1	1	1	1	3	1	237
6	1	1	1	1	3	1	323
6	1	1	1	1	3	1	289
6	1	1	1	1	3	1	287
6	1	1	1	1	3	1	54
6	1	1	1	1	3	1	384
6	1	1	1	1	3	1	185
6	1	1	1	1	3	1	231
6	1	1	1	1	3	1	330
6	1	1	1	1	3	1	223
6	1	1	1	1	3	1	285
6	1	1	1	1	3	1	308
6	1	1	1	1	3	1	202
6	1	1	1	1	3	1	179
6	1	1	1	1	3	1	145
6	1	1	1	1	3	1	196
6	1	1	1	1	3	1	182
6	1	1	1	1	3	1	203
6	1	1	1	1	3	1	152
6	1	1	2	1	3	1	299
6	1	1	2	1	3	1	424
6	1	1	2	1	3	1	309
6	1	1	2	1	3	1	280
6	1	1	2	1	3	1	379
6	1	1	2	1	3	1	423
6	1	1	2	1	3	1	330
6	1	1	2	1	3	1	365
6	1	1	2	1	3	1	232
6	1	1	2	1	3	1	284
6	1	1	2	1	3	1	291
6	1	1	2	1	3	1	311
6	1	1	2	1	3	1	418
6	1	1	2	1	3	1	371
6	1	1	2	1	3	1	472
6	1	1	2	1	3	1	294
6	1	1	2	1	3	1	365
6	1	1	2	1	3	1	182
6	1	1	2	1	3	1	311
6	1	1	2	1	3	1	287
6	1	1	2	1	3	1	304
6	1	1	2	1	3	1	271
6	1	1	2	1	3	1	245
6	1	1	2	1	3	1	216
6	1	1	2	1	3	1	281
6	1	1	2	1	3	1	443
6	1	1	2	1	3	1	193
6	1	1	2	1	3	1	489
6	1	1	2	1	3	1	518
6	1	1	2	1	3	1	430
6	1	1	2	1	3	1	178
6	1	1	2	1	3	1	403
6	1	1	2	1	3	1	195
6	1	1	2	1	3	1	312
6	1	1	2	1	3	1	371
6	1	1	2	1	3	1	249
6	1	1	2	1	3	1	426
6	1	1	2	1	3	1	222
6	1	1	2	1	3	1	281
6	1	1	2	1	3	1	240
6	1	1	2	1	3	1	228
6	1	1	2	1	3	1	312
6	1	1	2	1	3	1	293
6	1	1	2	1	3	1	216
6	1	1	2	1	3	1	241
6	1	1	2	1	3	1	208
6	1	1	2	1	3	1	247
6	1	1	2	1	3	1	307
6	1	1	2	1	3	1	227
6	1	1	2	1	3	1	290
6	1	1	2	1	3	1	350
6	1	1	2	1	3	1	232
6	1	1	2	1	3	1	275
6	1	1	2	1	3	1	226
6	1	1	2	1	3	1	245
6	1	1	2	1	3	1	236
6	1	1	2	1	3	1	260
6	1	1	2	1	3	1	275
6	1	1	2	1	3	1	225
6	1	1	2	1	3	1	282
6	1	1	2	1	3	1	159
6	1	1	2	1	3	1	222
6	1	1	2	1	3	1	244
6	1	1	2	1	3	1	240
6	1	1	2	1	3	1	272
6	1	1	2	1	3	1	184
6	1	1	2	1	3	1	241
6	1	1	2	1	3	1	195
6	1	1	2	1	3	1	212
6	1	2	1	2	2	1	487
6	1	2	1	2	2	1	360
6	1	2	1	2	2	1	368
6	1	2	1	2	2	1	538
6	1	2	1	2	2	1	325
6	1	2	1	2	2	1	549
6	1	2	1	2	2	1	241
6	1	2	1	2	2	1	465
6	1	2	1	2	2	1	407
6	1	2	1	2	2	1	454
6	1	2	1	2	2	1	569
6	1	2	1	2	2	1	227
6	1	2	1	2	2	1	172
6	1	2	1	2	2	1	201
6	1	2	1	3	1	1	302
6	1	2	1	3	1	1	337
6	1	2	1	3	1	1	277
6	1	2	1	3	1	1	221
6	1	2	1	3	1	1	287
6	1	2	1	3	1	1	430
6	1	2	1	3	1	1	221
6	1	2	1	3	1	1	357
6	1	2	1	3	1	1	152
6	1	2	1	3	1	1	253
6	1	2	1	3	1	1	209
6	1	2	1	3	1	1	251
6	1	2	1	3	1	1	258
6	1	2	1	3	1	1	205
6	1	2	1	3	1	1	152
6	1	2	1	3	1	1	201
6	1	2	1	3	1	1	496
6	1	2	1	2	2	1	208
6	1	2	1	2	2	1	232
6	1	2	1	2	2	1	286
6	1	2	1	2	2	1	241
6	1	2	1	2	2	1	283
6	1	2	1	2	2	1	371
6	1	2	1	2	2	1	270
6	1	2	1	2	2	1	308
6	1	2	1	2	2	1	303
6	1	2	1	2	2	1	226
6	1	2	1	2	2	1	296
6	1	2	1	2	2	1	269
6	1	2	1	2	2	1	217
6	1	2	1	2	2	1	296
6	1	2	1	2	2	1	191
6	1	2	1	2	2	1	189
6	1	2	1	2	2	1	165
6	1	2	1	2	2	1	225
6	1	2	1	3	1	1	172
6	1	2	1	3	1	1	229
6	1	2	1	3	1	1	318
6	1	2	1	3	1	1	169
6	1	2	1	3	1	1	191
6	1	2	1	3	1	1	303
6	1	2	1	3	1	1	269
6	1	2	1	3	1	1	270
6	1	2	1	3	1	1	227
6	1	2	1	3	1	1	187
6	1	2	1	3	1	1	220
6	1	2	1	3	1	1	463
6	1	2	1	3	1	1	273
6	1	2	1	3	1	1	273
6	1	2	1	3	1	1	285
6	1	2	1	3	1	1	238
6	1	2	1	3	1	1	218
6	1	2	1	3	1	1	192
6	1	2	2	2	1	1	261
6	1	2	2	2	1	1	349
6	1	2	2	2	1	1	330
6	1	2	2	2	1	1	290
6	1	2	2	2	1	1	250
6	1	2	2	2	1	1	344
6	1	2	2	2	1	1	209
6	1	2	2	2	1	1	297
6	1	2	2	2	1	1	50
6	1	2	2	2	1	1	232
6	1	2	2	2	1	1	300
6	1	2	2	2	1	1	235
6	1	2	2	2	1	1	305
6	1	2	2	2	1	1	183
6	1	2	2	2	1	1	202
6	1	2	2	2	1	1	311
6	1	2	2	2	1	1	179
6	1	2	2	3	2	1	248
6	1	2	2	3	2	1	226
6	1	2	2	3	2	1	542
6	1	2	2	3	2	1	259
6	1	2	2	3	2	1	497
6	1	2	2	3	2	1	362
6	1	2	2	3	2	1	292
6	1	2	2	3	2	1	262
6	1	2	2	3	2	1	269
6	1	2	2	3	2	1	281
6	1	2	2	3	2	1	416
6	1	2	2	3	2	1	460
6	1	2	2	3	2	1	300
6	1	2	2	3	2	1	218
6	1	2	2	3	2	1	416
6	1	2	2	3	2	1	500
6	1	2	2	3	2	1	414
6	1	2	2	2	1	1	328
6	1	2	2	2	1	1	282
6	1	2	2	2	1	1	195
6	1	2	2	2	1	1	276
6	1	2	2	2	1	1	280
6	1	2	2	2	1	1	427
6	1	2	2	2	1	1	294
6	1	2	2	2	1	1	185
6	1	2	2	2	1	1	568
6	1	2	2	2	1	1	136
6	1	2	2	2	1	1	196
6	1	2	2	2	1	1	189
6	1	2	2	2	1	1	174
6	1	2	2	2	1	1	191
6	1	2	2	2	1	1	212
6	1	2	2	3	2	1	209
6	1	2	2	3	2	1	720
6	1	2	2	3	2	1	353
6	1	2	2	3	2	1	294
6	1	2	2	3	2	1	357
6	1	2	2	3	2	1	262
6	1	2	2	3	2	1	320
6	1	2	2	3	2	1	326
6	1	2	2	3	2	1	278
6	1	2	2	3	2	1	222
6	1	2	2	3	2	1	188
6	1	2	2	3	2	1	278
6	1	2	2	3	2	1	423
6	1	2	2	3	2	1	219
6	1	2	2	3	2	1	191
6	1	2	2	3	2	1	208
6	1	2	2	3	2	1	218
6	1	2	2	3	2	1	215
7	1	1	1	1	3	1	520
7	1	1	1	1	3	1	368
7	1	1	1	1	3	1	467
7	1	1	1	1	3	1	362
7	1	1	1	1	3	1	324
7	1	1	1	1	3	1	317
7	1	1	1	1	3	1	372
7	1	1	1	1	3	1	457
7	1	1	1	1	3	1	298
7	1	1	1	1	3	1	269
7	1	1	1	1	3	1	482
7	1	1	1	1	3	1	472
7	1	1	1	1	3	1	256
7	1	1	1	1	3	1	429
7	1	1	1	1	3	1	70
7	1	1	1	1	3	1	326
7	1	1	1	1	3	1	259
7	1	1	1	1	3	1	348
7	1	1	1	1	3	1	257
7	1	1	1	1	3	1	179
7	1	1	1	1	3	1	473
7	1	1	1	1	3	1	332
7	1	1	1	1	3	1	235
7	1	1	1	1	3	1	330
7	1	1	1	1	3	1	568
7	1	1	1	1	3	1	275
7	1	1	1	1	3	1	266
7	1	1	1	1	3	1	292
7	1	1	1	1	3	1	187
7	1	1	1	1	3	1	332
7	1	1	1	1	3	1	311
7	1	1	1	1	3	1	199
7	1	1	1	1	3	1	343
7	1	1	1	1	3	1	385
7	1	1	1	1	3	1	505
7	1	1	1	1	3	1	454
7	1	1	1	1	3	1	609
7	1	1	1	1	3	1	322
7	1	1	1	1	3	1	302
7	1	1	1	1	3	1	371
7	1	1	1	1	3	1	495
7	1	1	1	1	3	1	291
7	1	1	1	1	3	1	191
7	1	1	1	1	3	1	405
7	1	1	1	1	3	1	350
7	1	1	1	1	3	1	502
7	1	1	1	1	3	1	539
7	1	1	1	1	3	1	292
7	1	1	1	1	3	1	572
7	1	1	1	1	3	1	294
7	1	1	1	1	3	1	329
7	1	1	1	1	3	1	304
7	1	1	1	1	3	1	408
7	1	1	1	1	3	1	348
7	1	1	1	1	3	1	261
7	1	1	1	1	3	1	540
7	1	1	1	1	3	1	310
7	1	1	1	1	3	1	354
7	1	1	1	1	3	1	324
7	1	1	1	1	3	1	283
7	1	1	1	1	3	1	276
7	1	1	1	1	3	1	313
7	1	1	1	1	3	1	387
7	1	1	1	1	3	1	239
7	1	1	1	1	3	1	260
7	1	1	1	1	3	1	335
7	1	1	1	1	3	1	274
7	1	1	1	1	3	1	246
7	1	1	1	1	3	1	239
7	1	1	2	1	3	1	515
7	1	1	2	1	3	1	611
7	1	1	2	1	3	1	607
7	1	1	2	1	3	1	523
7	1	1	2	1	3	1	699
7	1	1	2	1	3	1	348
7	1	1	2	1	3	1	291
7	1	1	2	1	3	1	388
7	1	1	2	1	3	1	620
7	1	1	2	1	3	1	340
7	1	1	2	1	3	1	409
7	1	1	2	1	3	1	263
7	1	1	2	1	3	1	365
7	1	1	2	1	3	1	641
7	1	1	2	1	3	1	501
7	1	1	2	1	3	1	419
7	1	1	2	1	3	1	432
7	1	1	2	1	3	1	658
7	1	1	2	1	3	1	638
7	1	1	2	1	3	1	809
7	1	1	2	1	3	1	486
7	1	1	2	1	3	1	536
7	1	1	2	1	3	1	233
7	1	1	2	1	3	1	271
7	1	1	2	1	3	1	238
7	1	1	2	1	3	1	598
7	1	1	2	1	3	1	278
7	1	1	2	1	3	1	222
7	1	1	2	1	3	1	268
7	1	1	2	1	3	1	483
7	1	1	2	1	3	1	393
7	1	1	2	1	3	1	359
7	1	1	2	1	3	1	424
7	1	1	2	1	3	1	439
7	1	1	2	1	3	1	395
7	1	1	2	1	3	1	322
7	1	1	2	1	3	1	495
7	1	1	2	1	3	1	302
7	1	1	2	1	3	1	304
7	1	1	2	1	3	1	340
7	1	1	2	1	3	1	462
7	1	1	2	1	3	1	765
7	1	1	2	1	3	1	248
7	1	1	2	1	3	1	329
7	1	1	2	1	3	1	311
7	1	1	2	1	3	1	276
7	1	1	2	1	3	1	293
7	1	1	2	1	3	1	404
7	1	1	2	1	3	1	368
7	1	1	2	1	3	1	384
7	1	1	2	1	3	1	242
7	1	1	2	1	3	1	419
7	1	1	2	1	3	1	302
7	1	1	2	1	3	1	389
7	1	1	2	1	3	1	307
7	1	1	2	1	3	1	333
7	1	1	2	1	3	1	258
7	1	1	2	1	3	1	338
7	1	1	2	1	3	1	267
7	1	1	2	1	3	1	295
7	1	1	2	1	3	1	343
7	1	1	2	1	3	1	286
7	1	1	2	1	3	1	275
7	1	1	2	1	3	1	249
7	1	2	1	2	2	1	822
7	1	2	1	2	2	1	528
7	1	2	1	2	2	1	413
7	1	2	1	2	2	1	835
7	1	2	1	2	2	1	230
7	1	2	1	2	2	1	572
7	1	2	1	2	2	1	589
7	1	2	1	2	2	1	444
7	1	2	1	2	2	1	680
7	1	2	1	2	2	1	422
7	1	2	1	2	2	1	345
7	1	2	1	2	2	1	277
7	1	2	1	2	2	1	490
7	1	2	1	2	2	1	789
7	1	2	1	3	1	1	389
7	1	2	1	3	1	1	444
7	1	2	1	3	1	1	560
7	1	2	1	3	1	1	315
7	1	2	1	3	1	1	474
7	1	2	1	3	1	1	289
7	1	2	1	3	1	1	329
7	1	2	1	3	1	1	337
7	1	2	1	3	1	1	235
7	1	2	1	3	1	1	354
7	1	2	1	3	1	1	240
7	1	2	1	3	1	1	360
7	1	2	1	3	1	1	306
7	1	2	1	3	1	1	243
7	1	2	1	3	1	1	299
7	1	2	1	3	1	1	300
7	1	2	1	2	2	1	579
7	1	2	1	2	2	1	539
7	1	2	1	2	2	1	290
7	1	2	1	2	2	1	471
7	1	2	1	2	2	1	234
7	1	2	1	2	2	1	349
7	1	2	1	2	2	1	246
7	1	2	1	2	2	1	324
7	1	2	1	2	2	1	209
7	1	2	1	2	2	1	341
7	1	2	1	2	2	1	276
7	1	2	1	2	2	1	372
7	1	2	1	2	2	1	281
7	1	2	1	2	2	1	298
7	1	2	1	2	2	1	250
7	1	2	1	2	2	1	259
7	1	2	1	2	2	1	406
7	1	2	1	2	2	1	308
7	1	2	1	3	1	1	329
7	1	2	1	3	1	1	381
7	1	2	1	3	1	1	286
7	1	2	1	3	1	1	435
7	1	2	1	3	1	1	299
7	1	2	1	3	1	1	309
7	1	2	1	3	1	1	432
7	1	2	1	3	1	1	243
7	1	2	1	3	1	1	307
7	1	2	1	3	1	1	269
7	1	2	1	3	1	1	250
7	1	2	1	3	1	1	284
7	1	2	1	3	1	1	331
7	1	2	1	3	1	1	302
7	1	2	1	3	1	1	264
7	1	2	1	3	1	1	234
7	1	2	2	2	1	1	578
7	1	2	2	2	1	1	436
7	1	2	2	2	1	1	322
7	1	2	2	2	1	1	273
7	1	2	2	2	1	1	248
7	1	2	2	2	1	1	480
7	1	2	2	2	1	1	259
7	1	2	2	2	1	1	334
7	1	2	2	2	1	1	322
7	1	2	2	2	1	1	332
7	1	2	2	2	1	1	264
7	1	2	2	2	1	1	580
7	1	2	2	2	1	1	341
7	1	2	2	2	1	1	254
7	1	2	2	2	1	1	301
7	1	2	2	2	1	1	233
7	1	2	2	2	1	1	261
7	1	2	2	2	1	1	403
7	1	2	2	3	2	1	666
7	1	2	2	3	2	1	482
7	1	2	2	3	2	1	331
7	1	2	2	3	2	1	469
7	1	2	2	3	2	1	249
7	1	2	2	3	2	1	520
7	1	2	2	3	2	1	548
7	1	2	2	3	2	1	284
7	1	2	2	3	2	1	270
7	1	2	2	3	2	1	355
7	1	2	2	3	2	1	243
7	1	2	2	3	2	1	410
7	1	2	2	2	1	1	453
7	1	2	2	2	1	1	367
7	1	2	2	2	1	1	285
7	1	2	2	2	1	1	343
7	1	2	2	2	1	1	315
7	1	2	2	2	1	1	258
7	1	2	2	2	1	1	252
7	1	2	2	2	1	1	231
7	1	2	2	2	1	1	330
7	1	2	2	2	1	1	436
7	1	2	2	2	1	1	584
7	1	2	2	2	1	1	319
7	1	2	2	2	1	1	322
7	1	2	2	2	1	1	326
7	1	2	2	2	1	1	346
7	1	2	2	2	1	1	313
7	1	2	2	2	1	1	324
7	1	2	2	2	1	1	300
7	1	2	2	3	2	1	420
7	1	2	2	3	2	1	405
7	1	2	2	3	2	1	466
7	1	2	2	3	2	1	264
7	1	2	2	3	2	1	225
7	1	2	2	3	2	1	363
7	1	2	2	3	2	1	287
7	1	2	2	3	2	1	327
7	1	2	2	3	2	1	190
7	1	2	2	3	2	1	353
7	1	2	2	3	2	1	334
7	1	2	2	3	2	1	413
7	1	2	2	3	2	1	215
7	1	2	2	3	2	1	359
7	1	2	2	3	2	1	234
7	1	2	2	3	2	1	500
7	1	2	2	3	2	1	254
7	1	2	2	3	2	1	222
8	1	1	1	1	3	1	180
8	1	1	1	1	3	1	236
8	1	1	1	1	3	1	173
8	1	1	1	1	3	1	191
8	1	1	1	1	3	1	279
8	1	1	1	1	3	1	163
8	1	1	1	1	3	1	281
8	1	1	1	1	3	1	242
8	1	1	1	1	3	1	201
8	1	1	1	1	3	1	317
8	1	1	1	1	3	1	227
8	1	1	1	1	3	1	188
8	1	1	1	1	3	1	262
8	1	1	1	1	3	1	249
8	1	1	1	1	3	1	397
8	1	1	1	1	3	1	231
8	1	1	1	1	3	1	190
8	1	1	1	1	3	1	246
8	1	1	1	1	3	1	202
8	1	1	1	1	3	1	196
8	1	1	1	1	3	1	192
8	1	1	1	1	3	1	259
8	1	1	1	1	3	1	201
8	1	1	1	1	3	1	204
8	1	1	1	1	3	1	425
8	1	1	1	1	3	1	266
8	1	1	1	1	3	1	246
8	1	1	1	1	3	1	294
8	1	1	1	1	3	1	379
8	1	1	1	1	3	1	163
8	1	1	1	1	3	1	247
8	1	1	1	1	3	1	180
8	1	1	1	1	3	1	299
8	1	1	1	1	3	1	199
8	1	1	1	1	3	1	200
8	1	1	1	1	3	1	193
8	1	1	1	1	3	1	200
8	1	1	1	1	3	1	183
8	1	1	1	1	3	1	225
8	1	1	1	1	3	1	216
8	1	1	1	1	3	1	197
8	1	1	1	1	3	1	207
8	1	1	1	1	3	1	223
8	1	1	1	1	3	1	455
8	1	1	1	1	3	1	234
8	1	1	1	1	3	1	355
8	1	1	1	1	3	1	17
8	1	1	1	1	3	1	266
8	1	1	1	1	3	1	158
8	1	1	1	1	3	1	211
8	1	1	1	1	3	1	208
8	1	1	1	1	3	1	194
8	1	1	1	1	3	1	192
8	1	1	1	1	3	1	212
8	1	1	1	1	3	1	211
8	1	1	1	1	3	1	235
8	1	1	1	1	3	1	124
8	1	1	1	1	3	1	195
8	1	1	1	1	3	1	149
8	1	1	1	1	3	1	110
8	1	1	1	1	3	1	212
8	1	1	1	1	3	1	171
8	1	1	1	1	3	1	211
8	1	1	1	1	3	1	282
8	1	1	1	1	3	1	244
8	1	1	1	1	3	1	207
8	1	1	1	1	3	1	199
8	1	1	2	1	3	1	290
8	1	1	2	1	3	1	181
8	1	1	2	1	3	1	231
8	1	1	2	1	3	1	185
8	1	1	2	1	3	1	297
8	1	1	2	1	3	1	182
8	1	1	2	1	3	1	200
8	1	1	2	1	3	1	208
8	1	1	2	1	3	1	236
8	1	1	2	1	3	1	230
8	1	1	2	1	3	1	233
8	1	1	2	1	3	1	281
8	1	1	2	1	3	1	230
8	1	1	2	1	3	1	280
8	1	1	2	1	3	1	371
8	1	1	2	1	3	1	220
8	1	1	2	1	3	1	206
8	1	1	2	1	3	1	197
8	1	1	2	1	3	1	239
8	1	1	2	1	3	1	203
8	1	1	2	1	3	1	338
8	1	1	2	1	3	1	227
8	1	1	2	1	3	1	200
8	1	1	2	1	3	1	203
8	1	1	2	1	3	1	301
8	1	1	2	1	3	1	200
8	1	1	2	1	3	1	248
8	1	1	2	1	3	1	236
8	1	1	2	1	3	1	171
8	1	1	2	1	3	1	241
8	1	1	2	1	3	1	281
8	1	1	2	1	3	1	167
8	1	1	2	1	3	1	191
8	1	1	2	1	3	1	253
8	1	1	2	1	3	1	232
8	1	1	2	1	3	1	232
8	1	1	2	1	3	1	193
8	1	1	2	1	3	1	191
8	1	1	2	1	3	1	169
8	1	1	2	1	3	1	228
8	1	1	2	1	3	1	240
8	1	1	2	1	3	1	166
8	1	1	2	1	3	1	229
8	1	1	2	1	3	1	273
8	1	1	2	1	3	1	241
8	1	1	2	1	3	1	197
8	1	1	2	1	3	1	204
8	1	1	2	1	3	1	164
8	1	1	2	1	3	1	201
8	1	1	2	1	3	1	210
8	1	1	2	1	3	1	203
8	1	1	2	1	3	1	265
8	1	1	2	1	3	1	157
8	1	1	2	1	3	1	200
8	1	1	2	1	3	1	196
8	1	1	2	1	3	1	178
8	1	1	2	1	3	1	209
8	1	1	2	1	3	1	174
8	1	1	2	1	3	1	236
8	1	1	2	1	3	1	204
8	1	1	2	1	3	1	210
8	1	1	2	1	3	1	229
8	1	1	2	1	3	1	552
8	1	1	2	1	3	1	161
8	1	1	2	1	3	1	232
8	1	1	2	1	3	1	195
8	1	1	2	1	3	1	207
8	1	1	2	1	3	1	290
8	1	2	1	2	2	1	309
8	1	2	1	2	2	1	401
8	1	2	1	2	2	1	182
8	1	2	1	2	2	1	297
8	1	2	1	2	2	1	223
8	1	2	1	2	2	1	333
8	1	2	1	2	2	1	283
8	1	2	1	2	2	1	196
8	1	2	1	2	2	1	248
8	1	2	1	2	2	1	195
8	1	2	1	2	2	1	165
8	1	2	1	2	2	1	315
8	1	2	1	2	2	1	264
8	1	2	1	2	2	1	516
8	1	2	1	2	2	1	169
8	1	2	1	2	2	1	210
8	1	2	1	2	2	1	182
8	1	2	1	2	2	1	235
8	1	2	1	3	1	1	193
8	1	2	1	3	1	1	194
8	1	2	1	3	1	1	213
8	1	2	1	3	1	1	220
8	1	2	1	3	1	1	243
8	1	2	1	3	1	1	144
8	1	2	1	3	1	1	84
8	1	2	1	3	1	1	178
8	1	2	1	3	1	1	206
8	1	2	1	3	1	1	260
8	1	2	1	3	1	1	209
8	1	2	1	3	1	1	209
8	1	2	1	3	1	1	191
8	1	2	1	3	1	1	397
8	1	2	1	3	1	1	213
8	1	2	1	2	2	1	222
8	1	2	1	2	2	1	157
8	1	2	1	2	2	1	199
8	1	2	1	2	2	1	212
8	1	2	1	2	2	1	201
8	1	2	1	2	2	1	266
8	1	2	1	2	2	1	201
8	1	2	1	2	2	1	173
8	1	2	1	2	2	1	218
8	1	2	1	2	2	1	262
8	1	2	1	2	2	1	175
8	1	2	1	2	2	1	226
8	1	2	1	2	2	1	205
8	1	2	1	2	2	1	474
8	1	2	1	2	2	1	168
8	1	2	1	2	2	1	215
8	1	2	1	2	2	1	169
8	1	2	1	2	2	1	192
8	1	2	1	3	1	1	232
8	1	2	1	3	1	1	262
8	1	2	1	3	1	1	201
8	1	2	1	3	1	1	209
8	1	2	1	3	1	1	202
8	1	2	1	3	1	1	216
8	1	2	1	3	1	1	196
8	1	2	1	3	1	1	220
8	1	2	1	3	1	1	228
8	1	2	1	3	1	1	149
8	1	2	1	3	1	1	217
8	1	2	1	3	1	1	198
8	1	2	1	3	1	1	201
8	1	2	1	3	1	1	215
8	1	2	1	3	1	1	240
8	1	2	1	3	1	1	226
8	1	2	1	3	1	1	191
8	1	2	2	2	1	1	279
8	1	2	2	2	1	1	204
8	1	2	2	2	1	1	270
8	1	2	2	2	1	1	272
8	1	2	2	2	1	1	380
8	1	2	2	2	1	1	317
8	1	2	2	2	1	1	162
8	1	2	2	2	1	1	201
8	1	2	2	2	1	1	316
8	1	2	2	2	1	1	326
8	1	2	2	2	1	1	176
8	1	2	2	2	1	1	280
8	1	2	2	2	1	1	284
8	1	2	2	2	1	1	188
8	1	2	2	2	1	1	392
8	1	2	2	2	1	1	200
8	1	2	2	3	2	1	176
8	1	2	2	3	2	1	357
8	1	2	2	3	2	1	242
8	1	2	2	3	2	1	221
8	1	2	2	3	2	1	239
8	1	2	2	3	2	1	358
8	1	2	2	3	2	1	114
8	1	2	2	3	2	1	252
8	1	2	2	3	2	1	196
8	1	2	2	3	2	1	326
8	1	2	2	3	2	1	240
8	1	2	2	3	2	1	289
8	1	2	2	3	2	1	428
8	1	2	2	3	2	1	182
8	1	2	2	3	2	1	291
8	1	2	2	3	2	1	224
8	1	2	2	3	2	1	338
8	1	2	2	3	2	1	190
8	1	2	2	2	1	1	252
8	1	2	2	2	1	1	196
8	1	2	2	2	1	1	228
8	1	2	2	2	1	1	188
8	1	2	2	2	1	1	213
8	1	2	2	2	1	1	212
8	1	2	2	2	1	1	251
8	1	2	2	2	1	1	224
8	1	2	2	2	1	1	218
8	1	2	2	2	1	1	243
8	1	2	2	2	1	1	232
8	1	2	2	2	1	1	245
8	1	2	2	2	1	1	226
8	1	2	2	2	1	1	218
8	1	2	2	2	1	1	155
8	1	2	2	2	1	1	176
8	1	2	2	2	1	1	203
8	1	2	2	2	1	1	185
8	1	2	2	3	2	1	168
8	1	2	2	3	2	1	219
8	1	2	2	3	2	1	229
8	1	2	2	3	2	1	213
8	1	2	2	3	2	1	207
8	1	2	2	3	2	1	251
8	1	2	2	3	2	1	223
8	1	2	2	3	2	1	163
8	1	2	2	3	2	1	244
8	1	2	2	3	2	1	200
8	1	2	2	3	2	1	269
8	1	2	2	3	2	1	213
8	1	2	2	3	2	1	219
8	1	2	2	3	2	1	366
8	1	2	2	3	2	1	184
8	1	2	2	3	2	1	233
8	1	2	2	3	2	1	198
8	1	2	2	3	2	1	218
9	1	1	1	1	3	1	1425
9	1	1	1	1	3	1	733
9	1	1	1	1	3	1	779
9	1	1	1	1	3	1	939
9	1	1	1	1	3	1	1166
9	1	1	1	1	3	1	915
9	1	1	1	1	3	1	771
9	1	1	1	1	3	1	802
9	1	1	1	1	3	1	797
9	1	1	1	1	3	1	722
9	1	1	1	1	3	1	917
9	1	1	1	1	3	1	1284
9	1	1	1	1	3	1	746
9	1	1	1	1	3	1	635
9	1	1	1	1	3	1	550
9	1	1	1	1	3	1	547
9	1	1	1	1	3	1	693
9	1	1	1	1	3	1	720
9	1	1	1	1	3	1	827
9	1	1	1	1	3	1	871
9	1	1	1	1	3	1	693
9	1	1	1	1	3	1	769
9	1	1	1	1	3	1	919
9	1	1	1	1	3	1	790
9	1	1	1	1	3	1	1238
9	1	1	1	1	3	1	819
9	1	1	1	1	3	1	701
9	1	1	1	1	3	1	767
9	1	1	1	1	3	1	498
9	1	1	1	1	3	1	1063
9	1	1	1	1	3	1	442
9	1	1	1	1	3	1	758
9	1	1	1	1	3	1	522
9	1	1	1	1	3	1	580
9	1	1	1	1	3	1	1251
9	1	1	1	1	3	1	775
9	1	1	1	1	3	1	1067
9	1	1	1	1	3	1	1020
9	1	1	1	1	3	1	863
9	1	1	1	1	3	1	822
9	1	1	1	1	3	1	684
9	1	1	1	1	3	1	693
9	1	1	1	1	3	1	696
9	1	1	1	1	3	1	349
9	1	1	1	1	3	1	758
9	1	1	1	1	3	1	1023
9	1	1	1	1	3	1	820
9	1	1	1	1	3	1	661
9	1	1	1	1	3	1	462
9	1	1	1	1	3	1	816
9	1	1	1	1	3	1	607
9	1	1	1	1	3	1	751
9	1	1	1	1	3	1	658
9	1	1	1	1	3	1	862
9	1	1	1	1	3	1	751
9	1	1	1	1	3	1	911
9	1	1	1	1	3	1	876
9	1	1	1	1	3	1	1020
9	1	1	1	1	3	1	1322
9	1	1	1	1	3	1	812
9	1	1	1	1	3	1	763
9	1	1	1	1	3	1	819
9	1	1	1	1	3	1	461
9	1	1	1	1	3	1	907
9	1	1	1	1	3	1	830
9	1	1	1	1	3	1	592
9	1	1	1	1	3	1	679
9	1	1	1	1	3	1	822
9	1	1	2	1	3	1	1251
9	1	1	2	1	3	1	1247
9	1	1	2	1	3	1	1191
9	1	1	2	1	3	1	1034
9	1	1	2	1	3	1	950
9	1	1	2	1	3	1	1024
9	1	1	2	1	3	1	768
9	1	1	2	1	3	1	814
9	1	1	2	1	3	1	690
9	1	1	2	1	3	1	978
9	1	1	2	1	3	1	1271
9	1	1	2	1	3	1	1042
9	1	1	2	1	3	1	912
9	1	1	2	1	3	1	1060
9	1	1	2	1	3	1	747
9	1	1	2	1	3	1	775
9	1	1	2	1	3	1	957
9	1	1	2	1	3	1	912
9	1	1	2	1	3	1	882
9	1	1	2	1	3	1	1056
9	1	1	2	1	3	1	1148
9	1	1	2	1	3	1	813
9	1	1	2	1	3	1	800
9	1	1	2	1	3	1	836
9	1	1	2	1	3	1	806
9	1	1	2	1	3	1	921
9	1	1	2	1	3	1	790
9	1	1	2	1	3	1	1044
9	1	1	2	1	3	1	999
9	1	1	2	1	3	1	732
9	1	1	2	1	3	1	940
9	1	1	2	1	3	1	1123
9	1	1	2	1	3	1	1200
9	1	1	2	1	3	1	1086
9	1	1	2	1	3	1	1151
9	1	1	2	1	3	1	1069
9	1	1	2	1	3	1	909
9	1	1	2	1	3	1	718
9	1	1	2	1	3	1	731
9	1	1	2	1	3	1	882
9	1	1	2	1	3	1	890
9	1	1	2	1	3	1	1079
9	1	1	2	1	3	1	983
9	1	1	2	1	3	1	979
9	1	1	2	1	3	1	829
9	1	1	2	1	3	1	652
9	1	1	2	1	3	1	804
9	1	1	2	1	3	1	849
9	1	1	2	1	3	1	331
9	1	1	2	1	3	1	819
9	1	1	2	1	3	1	1207
9	1	1	2	1	3	1	1293
9	1	1	2	1	3	1	572
9	1	1	2	1	3	1	1004
9	1	1	2	1	3	1	664
9	1	1	2	1	3	1	1464
9	1	1	2	1	3	1	1021
9	1	1	2	1	3	1	800
9	1	1	2	1	3	1	474
9	1	1	2	1	3	1	691
9	1	1	2	1	3	1	798
9	1	1	2	1	3	1	220
9	1	1	2	1	3	1	253
9	1	1	2	1	3	1	891
9	1	1	2	1	3	1	804
9	1	2	1	2	2	1	760
9	1	2	1	2	2	1	691
9	1	2	1	2	2	1	1215
9	1	2	1	2	2	1	909
9	1	2	1	2	2	1	935
9	1	2	1	2	2	1	917
9	1	2	1	2	2	1	1013
9	1	2	1	2	2	1	907
9	1	2	1	2	2	1	793
9	1	2	1	2	2	1	1212
9	1	2	1	2	2	1	1383
9	1	2	1	2	2	1	1376
9	1	2	1	2	2	1	987
9	1	2	1	2	2	1	644
9	1	2	1	2	2	1	889
9	1	2	1	3	1	1	788
9	1	2	1	3	1	1	1030
9	1	2	1	3	1	1	861
9	1	2	1	3	1	1	761
9	1	2	1	3	1	1	797
9	1	2	1	3	1	1	806
9	1	2	1	3	1	1	882
9	1	2	1	3	1	1	978
9	1	2	1	3	1	1	677
9	1	2	1	3	1	1	493
9	1	2	1	3	1	1	445
9	1	2	1	3	1	1	620
9	1	2	1	3	1	1	832
9	1	2	1	3	1	1	789
9	1	2	1	3	1	1	560
9	1	2	1	3	1	1	564
9	1	2	1	2	2	1	943
9	1	2	1	2	2	1	1009
9	1	2	1	2	2	1	847
9	1	2	1	2	2	1	658
9	1	2	1	2	2	1	820
9	1	2	1	2	2	1	1052
9	1	2	1	2	2	1	951
9	1	2	1	2	2	1	989
9	1	2	1	2	2	1	684
9	1	2	1	2	2	1	729
9	1	2	1	2	2	1	576
9	1	2	1	2	2	1	903
9	1	2	1	2	2	1	994
9	1	2	1	2	2	1	991
9	1	2	1	2	2	1	948
9	1	2	1	2	2	1	717
9	1	2	1	2	2	1	412
9	1	2	1	2	2	1	340
9	1	2	1	3	1	1	732
9	1	2	1	3	1	1	1131
9	1	2	1	3	1	1	986
9	1	2	1	3	1	1	780
9	1	2	1	3	1	1	916
9	1	2	1	3	1	1	614
9	1	2	1	3	1	1	1090
9	1	2	1	3	1	1	652
9	1	2	1	3	1	1	802
9	1	2	1	3	1	1	823
9	1	2	1	3	1	1	755
9	1	2	1	3	1	1	612
9	1	2	1	3	1	1	1151
9	1	2	1	3	1	1	783
9	1	2	1	3	1	1	635
9	1	2	1	3	1	1	487
9	1	2	1	3	1	1	443
9	1	2	2	2	1	1	1018
9	1	2	2	2	1	1	1116
9	1	2	2	2	1	1	984
9	1	2	2	2	1	1	677
9	1	2	2	2	1	1	1016
9	1	2	2	2	1	1	805
9	1	2	2	2	1	1	749
9	1	2	2	2	1	1	559
9	1	2	2	2	1	1	441
9	1	2	2	2	1	1	755
9	1	2	2	2	1	1	671
9	1	2	2	2	1	1	598
9	1	2	2	2	1	1	760
9	1	2	2	2	1	1	693
9	1	2	2	2	1	1	507
9	1	2	2	2	1	1	546
9	1	2	2	2	1	1	640
9	1	2	2	2	1	1	1079
9	1	2	2	3	2	1	1148
9	1	2	2	3	2	1	1053
9	1	2	2	3	2	1	956
9	1	2	2	3	2	1	1266
9	1	2	2	3	2	1	1135
9	1	2	2	3	2	1	962
9	1	2	2	3	2	1	1071
9	1	2	2	3	2	1	1476
9	1	2	2	3	2	1	704
9	1	2	2	3	2	1	1382
9	1	2	2	3	2	1	928
9	1	2	2	3	2	1	901
9	1	2	2	3	2	1	867
9	1	2	2	3	2	1	976
9	1	2	2	3	2	1	1059
9	1	2	2	2	1	1	1030
9	1	2	2	2	1	1	1318
9	1	2	2	2	1	1	885
9	1	2	2	2	1	1	732
9	1	2	2	2	1	1	811
9	1	2	2	2	1	1	1041
9	1	2	2	2	1	1	829
9	1	2	2	2	1	1	643
9	1	2	2	2	1	1	401
9	1	2	2	2	1	1	881
9	1	2	2	2	1	1	729
9	1	2	2	2	1	1	647
9	1	2	2	2	1	1	754
9	1	2	2	2	1	1	785
9	1	2	2	2	1	1	1186
9	1	2	2	2	1	1	586
9	1	2	2	2	1	1	500
9	1	2	2	2	1	1	760
9	1	2	2	3	2	1	1476
9	1	2	2	3	2	1	643
9	1	2	2	3	2	1	817
9	1	2	2	3	2	1	697
9	1	2	2	3	2	1	874
9	1	2	2	3	2	1	1108
9	1	2	2	3	2	1	435
9	1	2	2	3	2	1	928
9	1	2	2	3	2	1	447
9	1	2	2	3	2	1	800
9	1	2	2	3	2	1	1360
9	1	2	2	3	2	1	663
9	1	2	2	3	2	1	854
9	1	2	2	3	2	1	932
9	1	2	2	3	2	1	664
9	1	2	2	3	2	1	520
9	1	2	2	3	2	1	1455
9	1	2	2	3	2	1	1058
10	1	1	1	1	3	1	324
10	1	1	1	1	3	1	176
10	1	1	1	1	3	1	218
10	1	1	1	1	3	1	959
10	1	1	1	1	3	1	242
10	1	1	1	1	3	1	305
10	1	1	1	1	3	1	131
10	1	1	1	1	3	1	437
10	1	1	1	1	3	1	197
10	1	1	1	1	3	1	789
10	1	1	1	1	3	1	364
10	1	1	1	1	3	1	711
10	1	1	1	1	3	1	226
10	1	1	1	1	3	1	249
10	1	1	1	1	3	1	178
10	1	1	1	1	3	1	202
10	1	1	1	1	3	1	370
10	1	1	1	1	3	1	490
10	1	1	1	1	3	1	211
10	1	1	1	1	3	1	289
10	1	1	1	1	3	1	263
10	1	1	1	1	3	1	165
10	1	1	1	1	3	1	201
10	1	1	1	1	3	1	395
10	1	1	1	1	3	1	216
10	1	1	1	1	3	1	182
10	1	1	1	1	3	1	200
10	1	1	1	1	3	1	225
10	1	1	1	1	3	1	394
10	1	1	1	1	3	1	264
10	1	1	1	1	3	1	221
10	1	1	1	1	3	1	227
10	1	1	1	1	3	1	368
10	1	1	1	1	3	1	232
10	1	1	1	1	3	1	281
10	1	1	1	1	3	1	186
10	1	1	1	1	3	1	210
10	1	1	1	1	3	1	264
10	1	1	1	1	3	1	220
10	1	1	1	1	3	1	214
10	1	1	1	1	3	1	205
10	1	1	1	1	3	1	182
10	1	1	1	1	3	1	232
10	1	1	1	1	3	1	273
10	1	1	1	1	3	1	298
10	1	1	1	1	3	1	232
10	1	1	1	1	3	1	340
10	1	1	1	1	3	1	251
10	1	1	1	1	3	1	238
10	1	1	1	1	3	1	213
10	1	1	1	1	3	1	382
10	1	1	1	1	3	1	245
10	1	1	1	1	3	1	205
10	1	1	1	1	3	1	221
10	1	1	1	1	3	1	280
10	1	1	1	1	3	1	237
10	1	1	1	1	3	1	229
10	1	1	1	1	3	1	355
10	1	1	1	1	3	1	305
10	1	1	1	1	3	1	188
10	1	1	1	1	3	1	281
10	1	1	1	1	3	1	173
10	1	1	1	1	3	1	245
10	1	1	1	1	3	1	265
10	1	1	1	1	3	1	274
10	1	1	1	1	3	1	234
10	1	1	1	1	3	1	437
10	1	1	1	1	3	1	265
10	1	1	1	1	3	1	278
10	1	1	1	1	3	1	252
10	1	1	2	1	3	1	301
10	1	1	2	1	3	1	181
10	1	1	2	1	3	1	140
10	1	1	2	1	3	1	322
10	1	1	2	1	3	1	170
10	1	1	2	1	3	1	197
10	1	1	2	1	3	1	282
10	1	1	2	1	3	1	211
10	1	1	2	1	3	1	181
10	1	1	2	1	3	1	234
10	1	1	2	1	3	1	233
10	1	1	2	1	3	1	233
10	1	1	2	1	3	1	230
10	1	1	2	1	3	1	210
10	1	1	2	1	3	1	251
10	1	1	2	1	3	1	276
10	1	1	2	1	3	1	177
10	1	1	2	1	3	1	227
10	1	1	2	1	3	1	206
10	1	1	2	1	3	1	185
10	1	1	2	1	3	1	155
10	1	1	2	1	3	1	231
10	1	1	2	1	3	1	233
10	1	1	2	1	3	1	369
10	1	1	2	1	3	1	144
10	1	1	2	1	3	1	295
10	1	1	2	1	3	1	289
10	1	1	2	1	3	1	187
10	1	1	2	1	3	1	91
10	1	1	2	1	3	1	318
10	1	1	2	1	3	1	268
10	1	1	2	1	3	1	366
10	1	1	2	1	3	1	205
10	1	1	2	1	3	1	214
[truncated: 4,472 more rows]
